# Supplementary material for: Obtaining new brewing yeasts using regional Chilean wine yeasts through an adaptive evolution program
Source: Front Microbiol. 2025 Jun 16;16:1599904. doi: 10.3389/fmicb.2025.1599904 (PMC12206800; doi:10.3389/fmicb.2025.1599904)
Supplement: Supplementary file 2 [file Table_1.xlsx]

## Sheet: Supplementary Table SNPs
	Table S1. Genes inherited in evolved strain having a high effect heterozigous mutation in the parental strain
	Functional alleles inherited by the evolved strains
	Chrom	Pos	Ref	Alt	L261	L261 col5 Max	Type	Effect	Effect type	Gene ID	Base change	AA change	Gene name	Description
1	chrI	174263	GTTTTTTTAGA	GTTTTTTTTAGA	0/1	0/0	TYPE=ins	frameshift_variant&stop_lost&splice_region_variant	HIGH	YAR031W	c.790dupT	p.Ter264fs	PRM9	Pheromone-Regulated Membrane protein
2	chrII	769472	T	G	0/1	0/0	TYPE=snp	stop_gained	HIGH	YBR293W	c.158T>G	p.Leu53*	VBA2	Vacuolar Basic Amino acid transporter
3	chrIV	387694	G	T	0/1	0/0	TYPE=snp	stop_gained	HIGH	YDL039C	c.1061C>A	p.Ser354*	PRM7	Pheromone-Regulated Membrane protein
4	chrIV	388752	C	T	0/1	0/0	TYPE=snp	start_lost	HIGH	YDL039C	c.3G>A	p.Met1?	PRM7	Pheromone-Regulated Membrane protein
5	chrV	23807	C	T	0/1	0/0	TYPE=snp	stop_gained	HIGH	YEL069C	c.714G>A	p.Trp238*	HXT13	Low affinity HeXose Transporter, expression induced by carbon limitation
6	chrVI	245919	C	G	0/1	0/0	TYPE=snp	stop_gained	HIGH	YFR055W	c.168C>G	p.Tyr56*	IRC7	Cysteine desulphytase, allow growth on cysteine as nitrogen source, expression induced by nitrogen limitation
7	chrVIII	165128	ACC	AG	0/1	0/0	TYPE=complex	frameshift_variant&missense_variant	HIGH	YHR033W	c.104_105delCCinsG	p.Thr35fs	0	Putative protein of unknown function
8	chrVIII	184170	CG	CTC	0/1	0/0	TYPE=complex	frameshift_variant&synonymous_variant	HIGH	YHR044C	c.120delCinsGA	p.Glu41fs	DOG1	phosphatase, confers 2-deoxyglucose resistence, compound related to glucolysis metabolism; increases resistance to ethanol and isobutanol; DeOxyGlucose
9	chrX	15943	A	G	0/1	0/0	TYPE=snp	stop_lost&splice_region_variant	HIGH	YFL055W	c.1355A>G	p.Ter452Trpext*?	AGP3	high-Affinity Glutamine Permease, expression induced by nitrogen limitation
10	chrXI	398815	G	A	0/1	0/0	TYPE=snp	stop_gained	HIGH	YKL020C	c.3238C>T	p.Arg1080*	SPT23	involved in regulation of OLE1 transcription which is related with fatty acids production. SuPpressor of Ty
11	chrXII	817873	CAAAAAACCAG	CAAAAAAACCAG	0/1	0/0	TYPE=ins	frameshift_variant	HIGH	YLR369W	c.1952dupA	p.Asn651fs	SSQ1	Mitochondral chaperone hsp-70 type, requered for assembly of iron/sulphur clusters in mitochondria, a deletion of the SSQ1 gene leads to a cold-sensitive growth behavior
12	chrXIII	319771	CGT	CT	0/1	0/0	TYPE=del	frameshift_variant	HIGH	YMR030W	c.936delG	p.Ser314fs	RSF1	ReSpiration Factor, protein requered for respiratory growth, essential for transition of fermentation to respiration metabolism, essential for temperature resistence
13	chrXIII	496139	CAAAATG	CAAAAATG	0/1	0/0	TYPE=ins	frameshift_variant&start_lost	HIGH	YMR123W	c.1dupA	p.Met1fs	PKR1	Pichia farinosa Killer toxin Resistance
	Non functional alleles inherited by the evolved strains
	Chrom	Pos	Ref	Alt	L261	L261 col5 Max	Type	Effect	Effect type	Gene ID	Base change	AA change	Gene name	Description
1	chrIII	39922	T	G	0/1	1/1	TYPE=snp	stop_lost&splice_region_variant	HIGH	YCL049C	c.410A>C	p.Ter137Serext*?	0	Protein of unknown function; localizes to membrane fraction;
2	chrIV	891623	C	G	0/1	1/1	TYPE=snp	stop_gained	HIGH	YDR223W	c.477C>G	p.Tyr159*	CRF1	Transcriptional corepressor; involved in repression of ribosomal protein (RP) gene transcription via the TOR signaling pathway, it is regulates genes involved in growth and metabolism
3	chrV	350738	GAAAAAAATGC	GAAAAAAAATGC	0/1	1/1	TYPE=ins	frameshift_variant&start_lost	HIGH	YER092W	c.1dupA	p.Met1fs	IES5	IES5, as part of the INO80 complex, is involved in DNA repair, particularly in the repair of double-strand breaks via homologous recombination.
4	chrVII	877253	GAAAAAGC	GAAAAGC	0/1	1/1	TYPE=del	frameshift_variant	HIGH	YGR201C	c.522delT	p.Ser176fs	0	Putative protein of unknown function
5	chrIX	7030	ATTTTTTCTCTT	ATTTTTTTCTCTT	0/1	1/1	TYPE=ins	frameshift_variant	HIGH	YOL156W	c.1103dupT	p.Ser369fs	HXT11	Hexose transporter; capable of transporting a broad range of substrates including: glucose, fructose, mannose and galactose
6	chrX	651838	TTCTCTCTCTCTCTCTCTCTCTCTG	TTCTCTCTCTCTCTCTCTCTCTG	0/1	1/1	TYPE=del	frameshift_variant	HIGH	YJR127C	c.3786_3787delAG	p.Lys1270fs	RSF2	Zinc-finger protein; involved in transcriptional control of both nuclear and mitochondrial genes required for respiration,many of which specify products required for glycerol-based growth, respiratio
7	chrXI	561817	CAAAAAAACGA	CAAAAAAAACGA	0/1	1/1	TYPE=ins	frameshift_variant	HIGH	YKR064W	c.33dupA	p.Arg12fs	OAF3	Putative transcriptional repressor with Zn(2)-Cys(6) finger; negatively regulates transcription in response to oleate levels, it helps control metabolic pathways, particularly those involved in lipid metabolism and fatty acid degradation in the yeast’s mitochondria.
8	chrXII	455776	GAAAAAAAAGAGGC	GAAAAAAAGAGGC	0/1	1/1	TYPE=del	frameshift_variant	HIGH	YLR164W	c.498delA	p.Glu167fs	SHH4	Putative alternate subunit of succinate dehydrogenase (SDH), a respiratory chain enzyme localized to the mitochondrial inner membrane
9	chrXIV	144930	GTTTTTTTTCAT	GTTTTTTTTTCAT	0/1	1/1	TYPE=ins	frameshift_variant	HIGH	YNL260C	c.30_31insA	p.Asn13fs	LTO1	Substrate-specific adaptor protein involved in apo-Rli1p maturation, required for biogenesis of the Large ribosomal subunit and initiation of Translation in Oxygen
10	chrXIV	742473	AGGGGGCA	AGGGGGGCA	0/1	1/1	TYPE=ins	frameshift_variant	HIGH	YNR069C	c.978_979insC	p.Thr329fs	BSC5	Protein of unknown function; shows homology with N-terminal end of Bul1p, involved in down-regulation of general amino acid transporter Gap1p upon shift to preferred nitrogen source
11	chrXVI	878634	A	G	0/1	1/1	TYPE=snp	stop_lost&splice_region_variant	HIGH	YPR184W	c.4611A>G	p.Ter1537Trpext*?	GDB1	Glycogen debranching enzyme; contains glucanotranferase and alpha-1,6-amyloglucosidase activities; required for glycogen degradation

## Sheet: SupplementaryT SNPs Non-syn
Table S. Genes having heterozigous variants showing moderate effect in the parental strain and its inheritance in the evolved strain
Chrom	Pos	Ref	Alt	L261	L261 col5 Max	Type	Effect	Effect type	AA change	Gene name	Description	Nucleotide change	Aminacid change	Gene name	Description
chrI	24488	T	C	0/1	1/1	TYPE=snp	C	missense_variant	MODERATE	YAL058W	DBVPG6765_01G00100	c.422T>C	p.Val141Ala	CNE1	Encodes a calnexin homolog involved in protein folding and quality control in the endoplasmic reticulum (ER)
chrI	24616	C	G	0/1	1/1	TYPE=snp	G	missense_variant	MODERATE	YAL058W	DBVPG6765_01G00100	c.550C>G	p.Leu184Val	CNE1	Encodes a calnexin homolog involved in protein folding and quality control in the endoplasmic reticulum (ER)
chrI	24901	C	G	0/1	0/0	TYPE=snp	G	missense_variant	MODERATE	YAL058W	DBVPG6765_01G00100	c.835C>G	p.Arg279Gly	CNE1	Encodes a calnexin homolog involved in protein folding and quality control in the endoplasmic reticulum (ER)
chrI	39066	T	C	0/1	1/1	TYPE=snp	C	missense_variant	MODERATE	YAL049C	DBVPG6765_01G00160	c.136A>G	p.Ile46Val	AIM2	Implicated in mitochondrial function. Altered Inheritance rate of Mitochondria
chrI	55505	G	C	0/1	0/0	TYPE=snp	C	missense_variant	MODERATE	YAL039C	DBVPG6765_01G00260	c.625C>G	p.Pro209Ala	CYC3	Important for the maturation of cytochrome c, which is essential for mitochondrial electron transport.
chrI	63975	G	A	0/1	1/1	TYPE=snp	A	missense_variant	MODERATE	YAL035W	DBVPG6765_01G00300	c.955G>A	p.Val319Ile	FUN12	Encodes a GTPase involved in translation initiation.
chrI	66699	C	G	0/1	1/1	TYPE=snp	G	missense_variant	MODERATE	YAL034W-A	DBVPG6765_01G00310	c.391C>G	p.Leu131Val	MTW1	Part of the kinetochore complex, which plays a role in chromosome segregation
chrI	76611	C	T	0/1	0/0	TYPE=snp	T	missense_variant	MODERATE	YAL029C	DBVPG6765_01G00370	c.2251G>A	p.Asp751Asn	MYO4	MYOsin required for mRNA transport
chrI	85838	A	C	0/1	0/0	TYPE=snp	C	missense_variant	MODERATE	YAL026C	DBVPG6765_01G00400	c.450T>G	p.Asn150Lys	DRS2	Encodes a phospholipid translocase important for vesicle formation in the Golgi apparatus.
chrI	98827	T	C	0/1	1/1	TYPE=snp	C	missense_variant	MODERATE	YAL021C	DBVPG6765_01G00450	c.1123A>G	p.Lys375Glu	CCR4	Part of the CCR4-NOT complex, which regulates mRNA deadenylation and degradation, affecting gene expression and metabolism.
chrI	116219	G	T	0/1	1/1	TYPE=snp	T	missense_variant	MODERATE	YAL013W	DBVPG6765_01G00530	c.359G>T	p.Ser120Ile	DEP1	Disability in regulation of Expression of genes involved in Phospholipid biosynthesis
chrI	121944	G	A	0/1	1/1	TYPE=snp	A	missense_variant	MODERATE	YAL010C	DBVPG6765_01G00560	c.313C>T	p.Pro105Ser	MDM10	Mitochondrial Distribution and Morphology
chrI	123638	G	A	0/1	0/0	TYPE=snp	A	missense_variant	MODERATE	YAL008W	DBVPG6765_01G00580	c.134G>A	p.Gly45Glu	FUN14	Function Unknown Now, May have a role in mitochondrial function
chrI	132138	CAGCGCCACCTGGA	CAGCGCCACCTGGAGCGCCACCTGGA	0/1	0/0	TYPE=ins	CAGCGCCACCTGGAGCGCCACCTGGA	conservative_inframe_insertion	MODERATE	YAL005C	DBVPG6765_01G00600	c.1832_1833insTCCAGGTGGCGC	p.Ala611_Pro612insProGlyGlyAla	SSA1	A heat shock protein (Hsp70) involved in protein folding, particularly under stress conditions.
chrI	136975	A	G	0/1	0/0	TYPE=snp	G	missense_variant	MODERATE	YAL002W	DBVPG6765_01G00620	c.716A>G	p.Lys239Arg	VPS8	Vacuolar Protein Sorting
chrI	149930	C	G	0/1	0/0	TYPE=snp	G	missense_variant	MODERATE	YAR007C	DBVPG6765_01G00670	c.1251G>C	p.Lys417Asn	RFA1	Replication Factor A
chrI	151980	A	G	0/1	1/1	TYPE=snp	G	missense_variant	MODERATE	YAR008W	DBVPG6765_01G00680	c.529A>G	p.Arg177Gly	SEN34	Component of the tRNA splicing endonuclease complex.
chrI	153923	G	C	0/1	0/0	TYPE=snp	C	missense_variant	MODERATE	YAR014C	DBVPG6765_01G00690	c.1580C>G	p.Ala527Gly	BUD14	Affects bud site selection and possibly links cell polarity to glucose metabolism.
chrI	160501	C	A	0/1	1/1	TYPE=snp	A	missense_variant	MODERATE	YAR019C	DBVPG6765_01G00720	c.1269G>T	p.Glu423Asp	CDC15	Cell Division Cycle
chrI	170507	T	C	0/1	0/0	TYPE=snp	C	missense_variant	MODERATE	YAR027W	DBVPG6765_01G00750	c.185T>C	p.Val62Ala	UIP3	Ulp1 Interacting Protein
chrI	175096	G	A	0/1	1/1	TYPE=snp	A	missense_variant	MODERATE	YAR033W	DBVPG6765_01G00790	c.443G>A	p.Cys148Tyr	MST28	Multicopy suppressor of Sec Twenty one. it's speculated to have a role in cell growth regulation
chrI	175105	A	G	0/1	1/1	TYPE=snp	G	missense_variant	MODERATE	YAR033W	DBVPG6765_01G00790	c.452A>G	p.Asn151Ser	MST28	Multicopy suppressor of Sec Twenty one. it's speculated to have a role in cell growth regulation
chrI	175255	G	A	0/1	1/1	TYPE=snp	A	missense_variant	MODERATE	YAR033W	DBVPG6765_01G00790	c.602G>A	p.Arg201Gln	MST28	Multicopy suppressor of Sec Twenty one. it's speculated to have a role in cell growth regulation
chrI	179831	C	T	0/1	0/0	TYPE=snp	T	missense_variant	MODERATE	YAR042W	DBVPG6765_01G00810	c.541C>T	p.Pro181Ser	SWH1	involved in the transport of sterols between the endoplasmic reticulum (ER) and the plasma membrane
chrI	182349	G	A	0/1	0/0	TYPE=snp	A	missense_variant	MODERATE	YAR042W	DBVPG6765_01G00810	c.3059G>A	p.Gly1020Asp	SWH1	involved in the transport of sterols between the endoplasmic reticulum (ER) and the plasma membrane
chrI	182462	A	G	0/1	0/0	TYPE=snp	G	missense_variant	MODERATE	YAR042W	DBVPG6765_01G00810	c.3172A>G	p.Thr1058Ala	SWH1	involved in the transport of sterols between the endoplasmic reticulum (ER) and the plasma membrane
chrI	182544	T	C	0/1	0/0	TYPE=snp	C	missense_variant	MODERATE	YAR042W	DBVPG6765_01G00810	c.3254T>C	p.Leu1085Ser	SWH1	involved in the transport of sterols between the endoplasmic reticulum (ER) and the plasma membrane
chrI	191040	G	C	0/1	0/0	TYPE=snp	C	missense_variant	MODERATE	YAR050W	DBVPG6765_01G00830	c.988G>C	p.Gly330Arg	FLO1	FLOcculation
chrII	75056	G	A	0/1	1/1	TYPE=snp	A	missense_variant	MODERATE	YBL074C	DBVPG6765_02G00290	c.536C>T	p.Thr179Ile	AAR2	Involved in ribosomal RNA maturation and critical for pre-mRNA processing, which is essential for protein synthesis.
chrII	101220	T	C	0/1	1/1	TYPE=snp	C	missense_variant	MODERATE	YBL057C	DBVPG6765_02G00430	c.7A>G	p.Lys3Glu	PTH2	Encodes a peptidyl-tRNA hydrolase, crucial for releasing tRNA from the ribosome, ensuring efficient tRNA recycling and continued protein synthesis.
chrII	102464	C	A	0/1	0/0	TYPE=snp	A	missense_variant	MODERATE	YBL056W	DBVPG6765_02G00440	c.904C>A	p.Gln302Lys	PTC3	Encodes a serine/threonine protein phosphatase. It is involved in deactivating MAP kinase signaling pathways, playing a role in stress response
chrII	111970	A	G	0/1	1/1	TYPE=snp	G	missense_variant	MODERATE	YBL051C	DBVPG6765_02G00480	c.589T>C	p.Ser197Pro	PIN4	Participates in cell cycle regulation and DNA damage response, indirectly influencing metabolism and cell viability.
chrII	112495	T	A	0/1	0/0	TYPE=snp	A	missense_variant	MODERATE	YBL051C	DBVPG6765_02G00480	c.64A>T	p.Ile22Leu	PIN4	Participates in cell cycle regulation and DNA damage response, indirectly influencing metabolism and cell viability.
chrII	118473	T	C	0/1	1/1	TYPE=snp	C	missense_variant	MODERATE	YBL047C	DBVPG6765_02G00510	c.1367A>G	p.Tyr456Cys	EDE1	Regulates endocytosis, which is vital for the internalization of nutrients and other components essential to metabolism.
chrII	121181	T	C	0/1	1/1	TYPE=snp	C	missense_variant	MODERATE	YBL046W	DBVPG6765_02G00520	c.959T>C	p.Val320Ala	PSY4	Involved in cell wall biogenesis and actin cytoskeleton organization, impacting cell growth.
chrII	122207	C	A	0/1	0/0	TYPE=snp	A	missense_variant	MODERATE	YBL045C	DBVPG6765_02G00530	c.1128G>T	p.Gln376His	COR1	Component of complex III in the mitochondrial electron transport chain, essential for respiration and energy production through oxidative phosphorylation.
chrII	127922	T	G	0/1	1/1	TYPE=snp	G	missense_variant	MODERATE	YBL042C	DBVPG6765_02G00550	c.145A>C	p.Ile49Leu	FUI1	High affinity uridine permease, involved in nucleotide metabolism, which is key for nucleic acid synthesis
chrII	129321	G	A	0/1	1/1	TYPE=snp	A	missense_variant	MODERATE	YBL041W	DBVPG6765_02G00560	c.269G>A	p.Ser90Asn	PRE7	A subunit of the 20S proteasome, playing a role in the degradation of unwanted or misfolded proteins, crucial for protein quality control and general metabolism.
chrII	135955	G	T	0/1	1/1	TYPE=snp	T	missense_variant	MODERATE	YBL037W	DBVPG6765_02G00610	c.955G>T	p.Gly319Cys	APL3	A subunit of the AP-3 adaptor complex, involved in protein sorting and transport, indirectly influencing cellular metabolism.
chrII	136414	C	T	0/1	0/0	TYPE=snp	T	missense_variant	MODERATE	YBL037W	DBVPG6765_02G00610	c.1414C>T	p.Pro472Ser	APL3	A subunit of the AP-3 adaptor complex, involved in protein sorting and transport, indirectly influencing cellular metabolism.
chrII	139074	GTTTTGTTTTTTTATTATGC	GTTTTTTTTTTTTATTATGC	0/1	1/1	TYPE=snp	GTTTTTTTTTTTTATTATGC	missense_variant	MODERATE	YBL036C	DBVPG6765_02G00620	c.17C>A	p.Thr6Lys	0	0
chrII	140256	C	T	0/1	1/1	TYPE=snp	T	missense_variant	MODERATE	YBL035C	DBVPG6765_02G00630	c.1156G>A	p.Ala386Thr	POL12	B subunit of DNA polymerase alpha-primase complex; required for initiation of DNA replication during mitotic and premeiotic DNA synthesis
chrII	141348	C	T	0/1	1/1	TYPE=snp	T	missense_variant	MODERATE	YBL035C	DBVPG6765_02G00630	c.64G>A	p.Ala22Thr	POL12	B subunit of DNA polymerase alpha-primase complex; required for initiation of DNA replication during mitotic and premeiotic DNA synthesis
chrII	144063	G	T	0/1	0/0	TYPE=snp	T	missense_variant	MODERATE	YBL034C	DBVPG6765_02G00640	c.2129C>A	p.Ala710Asp	STU1	Microtubule plus-end-tracking non-motor protein, required for structural integrity of the mitotic spindle
chrII	151588	C	A	0/1	1/1	TYPE=snp	A	missense_variant	MODERATE	YBL030C	DBVPG6765_02G00680	c.211G>T	p.Val71Leu	PET9	Major ADP/ATP carrier of the mitochondrial inner membrane. It is vital for yeast cells' ability to grow on non-fermentable carbon sources like glycerol or ethanol.
chrII	151693	T	C	0/1	1/1	TYPE=snp	C	missense_variant	MODERATE	YBL030C	DBVPG6765_02G00680	c.106A>G	p.Ile36Val	PET9	Major ADP/ATP carrier of the mitochondrial inner membrane. It is vital for yeast cells' ability to grow on non-fermentable carbon sources like glycerol or ethanol.
chrII	154602	T	C	0/1	0/0	TYPE=snp	C	missense_variant	MODERATE	YBL029W	DBVPG6765_02G00700	c.671T>C	p.Leu224Ser	0	0
chrII	160579	C	T	0/1	0/0	TYPE=snp	T	missense_variant	MODERATE	YBL024W	DBVPG6765_02G00760	c.265C>T	p.Pro89Ser	NCL1	S-adenosyl-L-methionine-dependent tRNA, loss of NCL1 confers hypersensitivity to oxidative stress
chrII	161645	T	G	0/1	1/1	TYPE=snp	G	missense_variant	MODERATE	YBL024W	DBVPG6765_02G00760	c.1331T>G	p.Val444Gly	NCL1	S-adenosyl-L-methionine-dependent tRNA, loss of NCL1 confers hypersensitivity to oxidative stress
chrII	168982	A	G	0/1	0/0	TYPE=snp	G	missense_variant	MODERATE	YBL022C	DBVPG6765_02G00780	c.73T>C	p.Ser25Pro	PIM1	Proteolysis In Mitochondria
chrII	173898	G	A	0/1	0/0	TYPE=snp	A	missense_variant	MODERATE	YBL018C	DBVPG6765_02G00820	c.280C>T	p.Pro94Ser	POP8	Processing Of Precursor RNAs
chrII	175457	T	C	0/1	0/0	TYPE=snp	C	missense_variant	MODERATE	YBL017C	DBVPG6765_02G00830	c.3899A>G	p.Lys1300Arg	PEP1	carboxyPEPtidase Y-deficient
chrII	178844	T	C	0/1	1/1	TYPE=snp	C	missense_variant	MODERATE	YBL017C	DBVPG6765_02G00830	c.512A>G	p.His171Arg	PEP1	carboxyPEPtidase Y-deficient
chrII	188261	T	C	0/1	0/0	TYPE=snp	C	missense_variant	MODERATE	YBL014C	DBVPG6765_02G00860	c.1263A>G	p.Ile421Met	RRN6	Regulation of RNA polymerase I
chrII	189020	C	T	0/1	0/0	TYPE=snp	T	missense_variant	MODERATE	YBL014C	DBVPG6765_02G00860	c.504G>A	p.Met168Ile	RRN6	Regulation of RNA polymerase I
chrII	194415	G	T	0/1	1/1	TYPE=snp	T	missense_variant	MODERATE	YBL010C	DBVPG6765_02G00890	c.295C>A	p.Pro99Thr	LAA2	Clathrin adaptor (adaptin) accessory protein
chrII	195109	C	T	0/1	0/0	TYPE=snp	T	missense_variant	MODERATE	YBL009W	DBVPG6765_02G00900	c.157C>T	p.His53Tyr	ALK2	Atypical protein kinase
chrII	200880	A	G	0/1	1/1	TYPE=snp	G	missense_variant	MODERATE	YBL007C	DBVPG6765_02G00920	c.3245T>C	p.Phe1082Ser	SLA1	Synthetic Lethal with ABP1
chrII	223880	G	C	0/1	1/1	TYPE=snp	C	missense_variant	MODERATE	YBR002C	DBVPG6765_02G01000	c.516C>G	p.Ile172Met	RER2	Retention in the Endoplasmic Reticulum
chrII	231753	T	A	0/1	0/0	TYPE=snp	A	missense_variant	MODERATE	YBR007C	DBVPG6765_02G01050	c.1091A>T	p.Lys364Ile	DSF2	Deletion Suppressor of mptFive/pufFive mutation
chrII	250506	C	T	0/1	0/0	TYPE=snp	T	missense_variant	MODERATE	YBR018C	DBVPG6765_02G01150	c.914G>A	p.Gly305Asp	GAL7	Encodes galactose-1-phosphate uridylyltransferase, converting galactose-1-phosphate into UDP-galactose.
chrII	252921	A	G	0/1	1/1	TYPE=snp	G	missense_variant	MODERATE	YBR019C	DBVPG6765_02G01160	c.1324T>C	p.Cys442Arg	GAL10	Encodes UDP-glucose-4-epimerase, which converts UDP-galactose to UDP-glucose, facilitating its entry into glycolysis.
chrII	255802	CTT	TTG	0/1	0/0	TYPE=complex	TTG	missense_variant	MODERATE	YBR020W	DBVPG6765_02G01170	c.890_892delCTTinsTTG	p.ProSer297LeuAla	GAL1	Encodes galactokinase, which phosphorylates galactose to galactose-1-phosphate.
chrII	259183	T	A	0/1	0/0	TYPE=snp	A	missense_variant	MODERATE	YBR021W	DBVPG6765_02G01180	c.1850T>A	p.Val617Glu	FUR4	5-FlUoRouridine sensitivity
chrII	260328	G	T	0/1	0/0	TYPE=snp	T	missense_variant	MODERATE	YBR023C	DBVPG6765_02G01200	c.3489C>A	p.Phe1163Leu	CHS3	CHitin Synthase-related
chrII	262629	G	T	0/1	0/0	TYPE=snp	T	missense_variant	MODERATE	YBR023C	DBVPG6765_02G01200	c.1188C>A	p.Asp396Glu	CHS3	CHitin Synthase-related
chrII	279744	C	T	0/1	0/0	TYPE=snp	T	missense_variant	MODERATE	YBR033W	DBVPG6765_02G01280	c.1906C>T	p.His636Tyr	EDS1	Expression Dependent on Slt2
chrII	285925	C	T	0/1	0/0	TYPE=snp	T	missense_variant	MODERATE	YBR036C	DBVPG6765_02G01310	c.284G>A	p.Gly95Asp	CSG2	Calcium Sensitive Growth
chrII	292179	A	G	0/1	1/1	TYPE=snp	G	missense_variant	MODERATE	YBR039W	DBVPG6765_02G01340	c.710A>G	p.Asn237Ser	ATP3	ATP synthase
chrII	293202	A	G	0/1	1/1	TYPE=snp	G	missense_variant	MODERATE	YBR040W	DBVPG6765_02G01350	c.340A>G	p.Lys114Glu	FIG1	Factor-Induced Gene
chrII	296610	T	C	0/1	1/1	TYPE=snp	C	missense_variant	MODERATE	YBR042C	DBVPG6765_02G01370	c.895A>G	p.Ile299Val	CST26	Chromosome STability
chrII	300438	T	C	0/1	0/0	TYPE=snp	C	missense_variant	MODERATE	YBR044C	DBVPG6765_02G01390	c.1517A>G	p.Asp506Gly	TCM62	TriCarboxylic acid cycle Mutant
chrII	310394	A	T	0/1	0/0	TYPE=snp	T	missense_variant	MODERATE	YBR045C	DBVPG6765_02G01400	c.1897T>A	p.Ser633Thr	GIP1	Glc7-Interacting Protein
chrII	313078	T	A	0/1	0/0	TYPE=snp	A	missense_variant	MODERATE	YBR046C	DBVPG6765_02G01410	c.632A>T	p.Lys211Ile	ZTA1	ZeTA-crystallin
chrII	314035	T	C	0/1	1/1	TYPE=snp	C	missense_variant	MODERATE	YBR047W	DBVPG6765_02G01420	c.5T>C	p.Leu2Pro	FMP23	Found in Mitochondrial Proteome
chrII	317841	C	T	0/1	0/0	TYPE=snp	T	missense_variant	MODERATE	YBR049C	DBVPG6765_02G01430	c.1174G>A	p.Ala392Thr	REB1	RNA polymerase I Enhancer Binding protein
chrII	318057	G	T	0/1	0/0	TYPE=snp	T	missense_variant	MODERATE	YBR049C	DBVPG6765_02G01430	c.958C>A	p.Leu320Met	REB1	RNA polymerase I Enhancer Binding protein
chrII	318405	G	A	0/1	1/1	TYPE=snp	A	missense_variant	MODERATE	YBR049C	DBVPG6765_02G01430	c.610C>T	p.His204Tyr	REB1	RNA polymerase I Enhancer Binding protein
chrII	321534	C	A	0/1	0/0	TYPE=snp	A	missense_variant	MODERATE	YBR052C	DBVPG6765_02G01450	c.21G>T	p.Leu7Phe	RFS1	Rad55 (Fifty-five) Suppressor
chrII	322668	A	G	0/1	0/0	TYPE=snp	G	missense_variant	MODERATE	YBR053C	DBVPG6765_02G01460	c.286T>C	p.Ser96Pro	0	0
chrII	326176	G	A	0/1	0/0	TYPE=snp	A	missense_variant	MODERATE	YBR054W	DBVPG6765_02G01470	c.874G>A	p.Ala292Thr	YRO2	0
chrII	328284	G	C	0/1	1/1	TYPE=snp	C	missense_variant	MODERATE	YBR055C	DBVPG6765_02G01480	c.1214C>G	p.Ser405Cys	PRP6	Pre-mRNA Processing
chrII	328648	G	T	0/1	1/1	TYPE=snp	T	missense_variant	MODERATE	YBR055C	DBVPG6765_02G01480	c.850C>A	p.Leu284Ile	PRP6	Pre-mRNA Processing
chrII	339399	C	T	0/1	0/0	TYPE=snp	T	missense_variant	MODERATE	YBR059C	DBVPG6765_02G01530	c.2986G>A	p.Val996Ile	AKL1	Ark family Kinase-Like protein
chrII	343653	T	G	0/1	1/1	TYPE=snp	G	missense_variant	MODERATE	YBR060C	DBVPG6765_02G01540	c.1059A>C	p.Lys353Asn	ORC2	Origin Recognition Complex
chrII	348314	T	C	0/1	1/1	TYPE=snp	C	missense_variant	MODERATE	YBR062C	DBVPG6765_02G01560	c.472A>G	p.Ser158Gly	0	0
chrII	348676	T	C	0/1	1/1	TYPE=snp	C	missense_variant	MODERATE	YBR062C	DBVPG6765_02G01560	c.110A>G	p.Gln37Arg	0	0
chrII	366708	A	C	0/1	0/0	TYPE=snp	C	missense_variant	MODERATE	YBR073W	DBVPG6765_02G01660	c.1265A>C	p.Tyr422Ser	RDH54	RaD54 Homolog
chrII	367341	G	A	0/1	0/0	TYPE=snp	A	missense_variant	MODERATE	YBR073W	DBVPG6765_02G01660	c.1898G>A	p.Arg633Lys	RDH54	RaD54 Homolog
chrII	437289	C	T	0/1	0/0	TYPE=snp	T	missense_variant	MODERATE	YBR108W	DBVPG6765_02G01990	c.208C>T	p.His70Tyr	AIM3	Altered Inheritance rate of Mitochondria
chrII	438268	T	C	0/1	1/1	TYPE=snp	C	missense_variant	MODERATE	YBR108W	DBVPG6765_02G01990	c.1187T>C	p.Leu396Pro	AIM3	Altered Inheritance rate of Mitochondria
chrII	438972	C	T	0/1	1/1	TYPE=snp	T	missense_variant	MODERATE	YBR108W	DBVPG6765_02G01990	c.1891C>T	p.Pro631Ser	AIM3	Altered Inheritance rate of Mitochondria
chrII	439308	T	G	0/1	1/1	TYPE=snp	G	missense_variant	MODERATE	YBR108W	DBVPG6765_02G01990	c.2227T>G	p.Phe743Val	AIM3	Altered Inheritance rate of Mitochondria
chrII	441775	G	A	0/1	1/1	TYPE=snp	A	missense_variant	MODERATE	YBR110W	DBVPG6765_02G02010	c.659G>A	p.Arg220Lys	ALG1	Asparagine-Linked Glycosylation
chrII	447950	T	C	0/1	1/1	TYPE=snp	C	missense_variant	MODERATE	YBR112C	DBVPG6765_02G02040	c.83A>G	p.Gln28Arg	CYC8	CYtochrome C
chrII	462974	A	G	0/1	0/0	TYPE=snp	G	missense_variant	MODERATE	YBR119W	DBVPG6765_02G02100	c.536A>G	p.Glu179Gly	MUD1	Mutant U1 Die
chrII	463509	C	T	0/1	1/1	TYPE=snp	T	missense_variant	MODERATE	YBR120C	DBVPG6765_02G02110	c.427G>A	p.Val143Ile	CBP6	Cytochrome B Protein synthesis
chrII	469224	G	C	0/1	1/1	TYPE=snp	C	missense_variant	MODERATE	YBR123C	DBVPG6765_02G02140	c.468C>G	p.Asn156Lys	TFC1	Transcription Factor class C
chrII	470991	G	T	0/1	1/1	TYPE=snp	T	missense_variant	MODERATE	YBR125C	DBVPG6765_02G02150	c.408C>A	p.Asn136Lys	PTC4	Phosphatase Two C
chrII	477411	A	C	0/1	0/0	TYPE=snp	C	missense_variant	MODERATE	YBR129C	DBVPG6765_02G02200	c.967T>G	p.Leu323Val	OPY1	Overproduction-induced Pheromone-resistant Yeast
chrII	480406	A	G	0/1	0/0	TYPE=snp	G	missense_variant	MODERATE	YBR131W	DBVPG6765_02G02220	c.206A>G	p.Lys69Arg	CCZ1	Calcium Caffeine Zinc sensitivity
chrII	481975	A	G	0/1	0/0	TYPE=snp	G	missense_variant	MODERATE	YBR131W	DBVPG6765_02G02220	c.1775A>G	p.Lys592Arg	CCZ1	Calcium Caffeine Zinc sensitivity
chrII	483723	G	A	0/1	0/0	TYPE=snp	A	missense_variant	MODERATE	YBR132C	DBVPG6765_02G02230	c.766C>T	p.His256Tyr	AGP2	high-Affinity Glutamine Permease
chrII	490323	A	G	0/1	1/1	TYPE=snp	G	missense_variant	MODERATE	YBR136W	DBVPG6765_02G02260	c.1607A>G	p.Asn536Ser	MEC1	Mitosis Entry Checkpoint
chrII	501666	T	G	0/1	0/0	TYPE=snp	G	missense_variant	MODERATE	YBR140C	DBVPG6765_02G02300	c.8015A>C	p.Lys2672Thr	IRA1	Inhibitory Regulator of the RAS-cAMP pathway
chrII	503344	T	C	0/1	0/0	TYPE=snp	C	missense_variant	MODERATE	YBR140C	DBVPG6765_02G02300	c.6337A>G	p.Thr2113Ala	IRA1	Inhibitory Regulator of the RAS-cAMP pathway
chrII	505314	T	G	0/1	1/1	TYPE=snp	G	missense_variant	MODERATE	YBR140C	DBVPG6765_02G02300	c.4367A>C	p.Asp1456Ala	IRA1	Inhibitory Regulator of the RAS-cAMP pathway
chrII	513651	GAAGAAAAAGAAAAAGAAAAAGAGAAATAAT	GAAGAAAAAGAAAAAGAGAAATAAT	0/1	1/1	TYPE=del	GAAGAAAAAGAAAAAGAGAAATAAT	disruptive_inframe_deletion	MODERATE	YBR142W	DBVPG6765_02G02320	c.2300_2305delAAAAGA	p.Lys767_Lys768del	MAK5	MAintenance of Killer
chrII	517617	G	A	0/1	1/1	TYPE=snp	A	missense_variant	MODERATE	YBR145W	DBVPG6765_02G02340	c.808G>A	p.Val270Ile	ADH5	Alcohol DeHydrogenase
chrII	524551	GTCATCATCATCATCATCATCATCATCAT	GTCATCATCATCATCATCATCATCAT	0/1	1/1	TYPE=del	GTCATCATCATCATCATCATCATCAT	conservative_inframe_deletion	MODERATE	YBR150C	DBVPG6765_02G02390	c.2954_2956delATG	p.Asp986del	TBS1	ThiaBendazole Sensitive
chrII	527310	G	A	0/1	1/1	TYPE=snp	A	missense_variant	MODERATE	YBR150C	DBVPG6765_02G02390	c.223C>T	p.Arg75Cys	TBS1	ThiaBendazole Sensitive
chrII	527504	C	A	0/1	1/1	TYPE=snp	A	missense_variant	MODERATE	YBR150C	DBVPG6765_02G02390	c.29G>T	p.Ser10Ile	TBS1	ThiaBendazole Sensitive
chrII	533146	T	C	0/1	0/0	TYPE=snp	C	missense_variant	MODERATE	YBR155W	DBVPG6765_02G02440	c.340T>C	p.Cys114Arg	CNS1	CyclophiliN Seven suppressor
chrII	533952	A	T	0/1	0/0	TYPE=snp	T	missense_variant	MODERATE	YBR155W	DBVPG6765_02G02440	c.1146A>T	p.Arg382Ser	CNS1	CyclophiliN Seven suppressor
chrII	552587	T	C	0/1	0/0	TYPE=snp	C	missense_variant	MODERATE	YBR165W	DBVPG6765_02G02550	c.695T>C	p.Met232Thr	UBS1	UBiquitin-conjugating enzyme Suppressor
chrII	557435	A	C	0/1	1/1	TYPE=snp	C	missense_variant	MODERATE	YBR169C	DBVPG6765_02G02590	c.1604T>G	p.Met535Arg	SSE2	Stress Seventy subfamily E
chrII	557721	T	G	0/1	1/1	TYPE=snp	G	missense_variant	MODERATE	YBR169C	DBVPG6765_02G02590	c.1318A>C	p.Asn440His	SSE2	Stress Seventy subfamily E
chrII	558038	T	C	0/1	0/0	TYPE=snp	C	missense_variant	MODERATE	YBR169C	DBVPG6765_02G02590	c.1001A>G	p.Asp334Gly	SSE2	Stress Seventy subfamily E
chrII	563015	C	T	0/1	0/0	TYPE=snp	T	missense_variant	MODERATE	YBR172C	DBVPG6765_02G02620	c.1396G>A	p.Ala466Thr	SMY2	Suppressor of MYo2-66
chrII	565516	G	T	0/1	0/0	TYPE=snp	T	missense_variant	MODERATE	YBR175W	DBVPG6765_02G02640	c.73G>T	p.Gly25Trp	SWD3	Set1c, WD40 repeat protein
chrII	567950	C	G	0/1	0/0	TYPE=snp	G	missense_variant	MODERATE	YBR177C	DBVPG6765_02G02660	c.1227G>C	p.Lys409Asn	EHT1	Ethanol Hexanoyl Transferase
chrII	577300	G	C	0/1	0/0	TYPE=snp	C	missense_variant	MODERATE	YBR182C	DBVPG6765_02G02700	c.572C>G	p.Ala191Gly	SMP1	Second MEF2-like Protein
chrII	580727	G	T	0/1	1/1	TYPE=snp	T	missense_variant	MODERATE	YBR184W	DBVPG6765_02G02720	c.356G>T	p.Ser119Ile	0	0
chrII	584294	A	G	0/1	0/0	TYPE=snp	G	missense_variant	MODERATE	YBR186W	DBVPG6765_02G02740	c.733A>G	p.Thr245Ala	PCH2	Pachytene CHeckpoint
chrII	591743	A	G	0/1	1/1	TYPE=snp	G	missense_variant	MODERATE	YBR192W	DBVPG6765_02G02790	c.1087A>G	p.Ile363Val	RIM2	Replication In Mitochondria
chrII	596653	T	C	0/1	0/0	TYPE=snp	C	missense_variant	MODERATE	YBR196C	DBVPG6765_02G02830	c.253A>G	p.Asn85Asp	PGI1	PhosphoGlucoIsomerase
chrII	601990	C	T	0/1	1/1	TYPE=snp	T	missense_variant	MODERATE	YBR199W	DBVPG6765_02G02860	c.79C>T	p.Leu27Phe	KTR4	Kre Two Related
chrII	605451	G	A	0/1	1/1	TYPE=snp	A	missense_variant	MODERATE	YBR200W	DBVPG6765_02G02870	c.1577G>A	p.Ser526Asn	BEM1	Bud EMergence
chrII	612310	G	T	0/1	0/0	TYPE=snp	T	missense_variant	MODERATE	YBR203W	DBVPG6765_02G02910	c.136G>T	p.Val46Phe	COS111	Ciclopirox Olamine Sensitive
chrII	612475	C	T	0/1	0/0	TYPE=snp	T	missense_variant	MODERATE	YBR203W	DBVPG6765_02G02910	c.301C>T	p.Arg101Cys	COS111	Ciclopirox Olamine Sensitive
chrII	613561	A	G	0/1	1/1	TYPE=snp	G	missense_variant	MODERATE	YBR203W	DBVPG6765_02G02910	c.1387A>G	p.Ile463Val	COS111	Ciclopirox Olamine Sensitive
chrII	629468	A	G	0/1	0/0	TYPE=snp	G	missense_variant	MODERATE	YBR211C	DBVPG6765_02G02970	c.245T>C	p.Leu82Ser	AME1	Associated with Microtubules and Essential
chrII	640813	A	G	0/1	1/1	TYPE=snp	G	missense_variant	MODERATE	YBR217W	DBVPG6765_02G03030	c.412A>G	p.Lys138Glu	ATG12	AuTophaGy related
chrII	642637	C	T	0/1	0/0	TYPE=snp	T	missense_variant	MODERATE	YBR218C	DBVPG6765_02G03040	c.2183G>A	p.Gly728Asp	PYC2	PYruvate Carboxylase
chrII	653803	A	G	0/1	1/1	TYPE=snp	G	missense_variant	MODERATE	YBR225W	DBVPG6765_02G03090	c.607A>G	p.Thr203Ala	0	0
chrII	655136	T	C	0/1	0/0	TYPE=snp	C	missense_variant	MODERATE	YBR225W	DBVPG6765_02G03090	c.1940T>C	p.Val647Ala	0	0
chrII	660217	G	A	0/1	1/1	TYPE=snp	A	missense_variant	MODERATE	YBR229C	DBVPG6765_02G03120	c.1576C>T	p.Pro526Ser	ROT2	Reversal Of Tor2 lethality
chrII	662342	C	A	0/1	1/1	TYPE=snp	A	missense_variant	MODERATE	YBR230C	DBVPG6765_02G03130	c.184G>T	p.Val62Leu	OM14	Outer Membrane Protein of 14 kDa
chrII	683956	C	T	0/1	1/1	TYPE=snp	T	missense_variant	MODERATE	YBR240C	DBVPG6765_02G03240	c.467G>A	p.Ser156Asn	THI2	THIamine metabolism
chrII	687255	A	G	0/1	0/0	TYPE=snp	G	missense_variant	MODERATE	YBR242W	DBVPG6765_02G03260	c.7A>G	p.Thr3Ala	0	0
chrII	692454	G	T	0/1	0/0	TYPE=snp	T	missense_variant	MODERATE	YBR245C	DBVPG6765_02G03290	c.1665C>A	p.Asp555Glu	ISW1	Imitation SWitch subfamily
chrII	695115	G	A	0/1	0/0	TYPE=snp	A	missense_variant	MODERATE	YBR246W	DBVPG6765_02G03300	c.946G>A	p.Glu316Lys	RRT2	Regulator of rDNA Transcription
chrII	698752	C	T	0/1	0/0	TYPE=snp	T	missense_variant	MODERATE	YBR248C	DBVPG6765_02G03320	c.293G>A	p.Arg98Lys	HIS7	HIStidine requiring
chrII	702873	C	T	0/1	0/0	TYPE=snp	T	missense_variant	MODERATE	YBR250W	DBVPG6765_02G03340	c.1262C>T	p.Thr421Ile	SPO23	SPOrulation
chrII	707221	C	A	0/1	0/0	TYPE=snp	A	missense_variant	MODERATE	YBR255W	DBVPG6765_02G03390	c.188C>A	p.Pro63Gln	MTC4	Maintenance of Telomere Capping
chrII	707731	C	G	0/1	0/0	TYPE=snp	G	missense_variant	MODERATE	YBR255W	DBVPG6765_02G03390	c.698C>G	p.Pro233Arg	MTC4	Maintenance of Telomere Capping
chrII	710058	G	A	0/1	1/1	TYPE=snp	A	missense_variant	MODERATE	YBR256C	DBVPG6765_02G03410	c.623C>T	p.Thr208Met	RIB5	RIBoflavin biosynthesis
chrII	713953	T	C	0/1	1/1	TYPE=snp	C	missense_variant	MODERATE	YBR259W	DBVPG6765_02G03440	c.989T>C	p.Leu330Ser	0	0
chrII	714174	A	G	0/1	0/0	TYPE=snp	G	missense_variant	MODERATE	YBR259W	DBVPG6765_02G03440	c.1210A>G	p.Ile404Val	0	0
chrII	722076	A	G	0/1	1/1	TYPE=snp	G	missense_variant	MODERATE	YBR265W	DBVPG6765_02G03500	c.919A>G	p.Ile307Val	TSC10	Temperature-sensitive Suppressors of Csg2 mutants
chrII	723920	G	A	0/1	1/1	TYPE=snp	A	missense_variant	MODERATE	YBR268W	DBVPG6765_02G03520	c.46G>A	p.Val16Ile	MRPL37	Mitochondrial ribosomal protein of the large subunit
chrII	725532	G	T	0/1	1/1	TYPE=snp	T	missense_variant	MODERATE	YBR270C	DBVPG6765_02G03540	c.1443C>A	p.Ser481Arg	BIT2	Binding partner of Tor2p
chrII	735344	T	C	0/1	1/1	TYPE=snp	C	missense_variant	MODERATE	YBR275C	DBVPG6765_02G03590	c.4330A>G	p.Lys1444Glu	RIF1	Protein involved in control of DNA replication
chrII	735430	C	A	0/1	1/1	TYPE=snp	A	missense_variant	MODERATE	YBR275C	DBVPG6765_02G03590	c.4244G>T	p.Ser1415Ile	RIF1	Protein involved in control of DNA replication
chrII	736337	T	C	0/1	1/1	TYPE=snp	C	missense_variant	MODERATE	YBR275C	DBVPG6765_02G03590	c.3337A>G	p.Ile1113Val	RIF1	Protein involved in control of DNA replication
chrII	736910	G	A	0/1	0/0	TYPE=snp	A	missense_variant	MODERATE	YBR275C	DBVPG6765_02G03590	c.2764C>T	p.Pro922Ser	RIF1	Protein involved in control of DNA replication
chrII	740676	T	G	0/1	0/0	TYPE=snp	G	missense_variant	MODERATE	YBR276C	DBVPG6765_02G03600	c.1933A>C	p.Asn645His	PPS1	Protein phosphatase; has specificity for serine, threonine, and tyrosine residues; has a role in the DNA synthesis phase of the cell cycle
chrII	741540	T	G	0/1	0/0	TYPE=snp	G	missense_variant	MODERATE	YBR276C	DBVPG6765_02G03600	c.1069A>C	p.Thr357Pro	PPS1	Protein phosphatase; has specificity for serine, threonine, and tyrosine residues; has a role in the DNA synthesis phase of the cell cycle
chrII	741967	C	A	0/1	0/0	TYPE=snp	A	missense_variant	MODERATE	YBR276C	DBVPG6765_02G03600	c.642G>T	p.Met214Ile	PPS1	Protein phosphatase; has specificity for serine, threonine, and tyrosine residues; has a role in the DNA synthesis phase of the cell cycle
chrII	741989	C	T	0/1	0/0	TYPE=snp	T	missense_variant	MODERATE	YBR276C	DBVPG6765_02G03600	c.620G>A	p.Arg207Gln	PPS1	Protein phosphatase; has specificity for serine, threonine, and tyrosine residues; has a role in the DNA synthesis phase of the cell cycle
chrII	746232	G	A	0/1	1/1	TYPE=snp	A	missense_variant	MODERATE	YBR280C	DBVPG6765_02G03630	c.1046C>T	p.Ala349Val	SAF1	F-Box protein involved in proteasome-dependent degradation of Aah1p (Adenine deaminase (adenine aminohydrolase))
chrII	747040	A	C	0/1	0/0	TYPE=snp	C	missense_variant	MODERATE	YBR280C	DBVPG6765_02G03630	c.238T>G	p.Cys80Gly	SAF1	F-Box protein involved in proteasome-dependent degradation of Aah1p (Adenine deaminase (adenine aminohydrolase))
chrII	752339	T	A	0/1	1/1	TYPE=snp	A	missense_variant	MODERATE	YBR283C	DBVPG6765_02G03660	c.642A>T	p.Gln214His	SSH1	Sec Sixty-one Homolog
chrII	755948	G	T	0/1	1/1	TYPE=snp	T	missense_variant	MODERATE	YBR284W	DBVPG6765_02G03670	c.2144G>T	p.Arg715Leu	0	Putative metallo-dependent hydrolase superfamily protein
chrII	759818	C	A	0/1	0/0	TYPE=snp	A	missense_variant	MODERATE	YBR287W	DBVPG6765_02G03700	c.683C>A	p.Ser228Tyr	0	Protein of unknown function
chrII	761460	C	T	0/1	0/0	TYPE=snp	T	missense_variant	MODERATE	YBR288C	DBVPG6765_02G03710	c.569G>A	p.Ser190Asn	APM3	clathrin Adaptor Protein complex Medium chain
chrII	770710	G	A	0/1	0/0	TYPE=snp	A	missense_variant	MODERATE	YBR293W	DBVPG6765_02G03750	c.1396G>A	p.Val466Ile	VBA2	Vacuolar Basic Amino acid transporter
chrII	775530	G	A	0/1	0/0	TYPE=snp	A	missense_variant	MODERATE	YBR295W	DBVPG6765_02G03770	c.113G>A	p.Arg38His	PCA1	Cadmium transporting P-type ATPase; may also have a role in copper and iron homeostasis
chrII	775845	A	G	0/1	0/0	TYPE=snp	G	missense_variant	MODERATE	YBR295W	DBVPG6765_02G03770	c.428A>G	p.Glu143Gly	PCA1	Cadmium transporting P-type ATPase; may also have a role in copper and iron homeostasis
chrII	776994	T	C	0/1	0/0	TYPE=snp	C	missense_variant	MODERATE	YBR295W	DBVPG6765_02G03770	c.1577T>C	p.Ile526Thr	PCA1	Cadmium transporting P-type ATPase; may also have a role in copper and iron homeostasis
chrII	780280	T	C	0/1	1/1	TYPE=snp	C	missense_variant	MODERATE	YBR296C	DBVPG6765_02G03780	c.811A>G	p.Thr271Ala	PHO89	Plasma membrane Na+/Pi cotransporter
chrII	783163	G	A	0/1	1/1	TYPE=snp	A	missense_variant	MODERATE	YBR297W	DBVPG6765_02G03790	c.74G>A	p.Ser25Asn	MAL33	It encodes a transcriptional activator protein, Mal-activator, responsible for the induction of other genes in the maltose utilization pathway, specifically the genes that code for maltose permease and maltase.
chrII	783387	T	A	0/1	1/1	TYPE=snp	A	missense_variant	MODERATE	YBR297W	DBVPG6765_02G03790	c.298T>A	p.Leu100Ile	MAL33	It encodes a transcriptional activator protein, Mal-activator, responsible for the induction of other genes in the maltose utilization pathway, specifically the genes that code for maltose permease and maltase.
chrII	785742	C	T	0/1	0/0	TYPE=snp	T	missense_variant	MODERATE	YBR298C	DBVPG6765_02G03800	c.829G>A	p.Ala277Thr	MAL31	Maltose permease; high-affinity maltose transporter (alpha-glucoside transporter)
chrII	786348	A	T	0/1	0/0	TYPE=snp	T	missense_variant	MODERATE	YBR298C	DBVPG6765_02G03800	c.223T>A	p.Leu75Met	MAL31	Maltose permease; high-affinity maltose transporter (alpha-glucoside transporter)
chrII	786378	T	C	0/1	0/0	TYPE=snp	C	missense_variant	MODERATE	YBR298C	DBVPG6765_02G03800	c.193A>G	p.Thr65Ala	MAL31	Maltose permease; high-affinity maltose transporter (alpha-glucoside transporter)
chrIII	6100	G	A	0/1	0/0	TYPE=snp	A	missense_variant	MODERATE	YKR106W	DBVPG6765_03G00010	c.1694C>T	p.Ser565Leu	GEX2	Proton:glutathione antiporter; localized to the vacuolar and plasma membranes; potential role in resistance to oxidative stress and modulation of the PKA pathway
chrIII	6151	G	A	0/1	0/0	TYPE=snp	A	missense_variant	MODERATE	YKR106W	DBVPG6765_03G00010	c.1643C>T	p.Thr548Ile	GEX2	Proton:glutathione antiporter; localized to the vacuolar and plasma membranes; potential role in resistance to oxidative stress and modulation of the PKA pathway
chrIII	6865	A	G	0/1	0/0	TYPE=snp	G	missense_variant	MODERATE	YKR106W	DBVPG6765_03G00010	c.929T>C	p.Ile310Thr	GEX2	Proton:glutathione antiporter; localized to the vacuolar and plasma membranes; potential role in resistance to oxidative stress and modulation of the PKA pathway
chrIII	7460	A	G	0/1	0/0	TYPE=snp	G	missense_variant	MODERATE	YKR106W	DBVPG6765_03G00010	c.334T>C	p.Cys112Arg	GEX2	Proton:glutathione antiporter; localized to the vacuolar and plasma membranes; potential role in resistance to oxidative stress and modulation of the PKA pathway
chrIII	9855	G	C	0/1	0/0	TYPE=snp	C	missense_variant	MODERATE	NA	DBVPG6765_03G00020	c.910G>C	p.Val304Leu	0	0
chrIII	9960	A	G	0/1	0/0	TYPE=snp	G	missense_variant	MODERATE	NA	DBVPG6765_03G00020	c.1015A>G	p.Ile339Val	0	0
chrIII	10247	G	T	0/1	0/0	TYPE=snp	T	missense_variant	MODERATE	NA	DBVPG6765_03G00020	c.1302G>T	p.Leu434Phe	0	0
chrIII	17247	T	C	0/1	0/0	TYPE=snp	C	missense_variant	MODERATE	YCL063W	DBVPG6765_03G00070	c.346T>C	p.Ser116Pro	VAC17	VACuole related
chrIII	17785	A	G	0/1	1/1	TYPE=snp	G	missense_variant	MODERATE	YCL063W	DBVPG6765_03G00070	c.884A>G	p.Lys295Arg	VAC17	VACuole related
chrIII	18916	C	T	0/1	1/1	TYPE=snp	T	missense_variant	MODERATE	YCL061C	DBVPG6765_03G00080	c.2803G>A	p.Glu935Lys	MRC1	Mediator of the Replication Checkpoint
chrIII	22885	G	C	0/1	1/1	TYPE=snp	C	missense_variant	MODERATE	YCL059C	DBVPG6765_03G00090	c.107C>G	p.Ala36Gly	KRR1	contains KRR-R motif
chrIII	33791	G	A	0/1	0/0	TYPE=snp	A	missense_variant	MODERATE	YCL052C	DBVPG6765_03G00160	c.1210C>T	p.Leu404Phe	PBN1	Protease B Non-derepressible
chrIII	36957	A	G	0/1	1/1	TYPE=snp	G	missense_variant	MODERATE	YCL051W	DBVPG6765_03G00170	c.1486A>G	p.Met496Val	LRE1	Laminarase REsistance
chrIII	46099	T	C	0/1	1/1	TYPE=snp	C	missense_variant	MODERATE	YCL045C	DBVPG6765_03G00240	c.413A>G	p.Gln138Arg	EMC1	ER Membrane protein Complex
chrIII	49391	G	A	0/1	1/1	TYPE=snp	A	missense_variant	MODERATE	YCL043C	DBVPG6765_03G00260	c.437C>T	p.Ala146Val	PDI1	Protein Disulfide Isomerase
chrIII	59751	T	C	0/1	1/1	TYPE=snp	C	missense_variant	MODERATE	YCL036W	DBVPG6765_03G00310	c.1138T>C	p.Ser380Pro	GFD2	Great for Full DEAD box protein activity
chrIII	63569	T	C	0/1	1/1	TYPE=snp	C	missense_variant	MODERATE	YCL032W	DBVPG6765_03G00350	c.541T>C	p.Ser181Pro	STE50	STErile
chrIII	66400	T	G	0/1	1/1	TYPE=snp	G	missense_variant	MODERATE	YCL030C	DBVPG6765_03G00370	c.1522A>C	p.Lys508Gln	HIS4	HIStidine requiring
chrIII	67408	T	C	0/1	0/0	TYPE=snp	C	missense_variant	MODERATE	YCL030C	DBVPG6765_03G00370	c.514A>G	p.Lys172Glu	HIS4	HIStidine requiring
chrIII	71546	T	C	0/1	0/0	TYPE=snp	C	missense_variant	MODERATE	YCL027W	DBVPG6765_03G00400	c.157T>C	p.Ser53Pro	FUS1	cell FUSion
chrIII	71998	G	T	0/1	0/0	TYPE=snp	T	missense_variant	MODERATE	YCL027W	DBVPG6765_03G00400	c.609G>T	p.Met203Ile	FUS1	cell FUSion
chrIII	79762	A	G	0/1	0/0	TYPE=snp	G	missense_variant	MODERATE	YCL024W	DBVPG6765_03G00440	c.1012A>G	p.Thr338Ala	KCC4	0
chrIII	79930	T	C	0/1	0/0	TYPE=snp	C	missense_variant	MODERATE	YCL024W	DBVPG6765_03G00440	c.1180T>C	p.Ser394Pro	KCC4	0
chrIII	98119	C	G	0/1	0/0	TYPE=snp	G	missense_variant	MODERATE	YCL014W	DBVPG6765_03G00490	c.2255C>G	p.Thr752Arg	BUD3	BUD site selection
chrIII	136381	T	C	0/1	0/0	TYPE=snp	C	missense_variant	MODERATE	YCR011C	DBVPG6765_03G00710	c.85A>G	p.Lys29Glu	ADP1	ATP-Dependent Permease
chrIII	141091	G	A	0/1	0/0	TYPE=snp	A	missense_variant	MODERATE	YCR015C	DBVPG6765_03G00740	c.671C>T	p.Ser224Phe	CTO1	Protein required for cold tolerance; involved in phosphate uptake
chrIII	144512	G	A	0/1	1/1	TYPE=snp	A	missense_variant	MODERATE	YCR017C	DBVPG6765_03G00760	c.2714C>T	p.Ala905Val	CWH43	Calcofluor White Hypersensitive
chrIII	144608	C	T	0/1	1/1	TYPE=snp	T	missense_variant	MODERATE	YCR017C	DBVPG6765_03G00760	c.2618G>A	p.Arg873Lys	CWH43	Calcofluor White Hypersensitive
chrIII	148424	C	T	0/1	0/0	TYPE=snp	T	missense_variant	MODERATE	YCR018C	DBVPG6765_03G00770	c.71G>A	p.Gly24Glu	SRD1	0
chrIII	156552	T	C	0/1	0/0	TYPE=snp	C	missense_variant	MODERATE	YCR021C	DBVPG6765_03G00820	c.148A>G	p.Ile50Val	HSP30	Negative regulator of the H(+)-ATPase Pma1p; stress-responsive protein
chrIII	158636	A	G	0/1	1/1	TYPE=snp	G	missense_variant	MODERATE	YCR023C	DBVPG6765_03G00830	c.1330T>C	p.Phe444Leu	0	0
chrIII	164992	A	G	0/1	0/0	TYPE=snp	G	missense_variant	MODERATE	YCR026C	DBVPG6765_03G00860	c.938T>C	p.Ile313Thr	NPP1	ecto-Nucleotide Pyrophosphatase/Phosphodiesterase
chrIII	170786	C	T	0/1	0/0	TYPE=snp	T	missense_variant	MODERATE	YCR028C	DBVPG6765_03G00880	c.547G>A	p.Gly183Ser	FEN2	Plasma membrane H+-pantothenate symporter
chrIII	170888	C	G	0/1	0/0	TYPE=snp	G	missense_variant	MODERATE	YCR028C	DBVPG6765_03G00880	c.445G>C	p.Val149Leu	FEN2	Plasma membrane H+-pantothenate symporter
chrIII	185670	A	G	0/1	1/1	TYPE=snp	G	missense_variant	MODERATE	YCR033W	DBVPG6765_03G00920	c.274A>G	p.Ser92Gly	SNT1	Set3C histone deacetylase scaffold, also involved in activation of stress-activated MAPK cascade; localizes to both nucleus and cytosol
chrIII	186254	G	T	0/1	1/1	TYPE=snp	T	missense_variant	MODERATE	YCR033W	DBVPG6765_03G00920	c.858G>T	p.Leu286Phe	SNT1	Set3C histone deacetylase scaffold, also involved in activation of stress-activated MAPK cascade; localizes to both nucleus and cytosol
chrIII	186401	A	C	0/1	1/1	TYPE=snp	C	missense_variant	MODERATE	YCR033W	DBVPG6765_03G00920	c.1005A>C	p.Glu335Asp	SNT1	Set3C histone deacetylase scaffold, also involved in activation of stress-activated MAPK cascade; localizes to both nucleus and cytosol
chrIII	186861	A	C	0/1	1/1	TYPE=snp	C	missense_variant	MODERATE	YCR033W	DBVPG6765_03G00920	c.1465A>C	p.Lys489Gln	SNT1	Set3C histone deacetylase scaffold, also involved in activation of stress-activated MAPK cascade; localizes to both nucleus and cytosol
chrIII	186933	C	T	0/1	0/0	TYPE=snp	T	missense_variant	MODERATE	YCR033W	DBVPG6765_03G00920	c.1537C>T	p.Leu513Phe	SNT1	Set3C histone deacetylase scaffold, also involved in activation of stress-activated MAPK cascade; localizes to both nucleus and cytosol
chrIII	194653	G	T	0/1	0/0	TYPE=snp	T	missense_variant	MODERATE	YCR037C	DBVPG6765_03G00960	c.1441C>A	p.Pro481Thr	PHO87	PHOsphate metabolism
chrIII	197034	CA	AC	0/1	1/1	TYPE=complex	AC	missense_variant	MODERATE	YCR038C	DBVPG6765_03G00970	c.1338_1339delTGinsGT	p.Ala447Ser	BUD5	BUD site selection
chrIII	200110	C	A	0/1	1/1	TYPE=snp	A	missense_variant	MODERATE	YCR042C	DBVPG6765_03G01000	c.4213G>T	p.Ala1405Ser	TAF2	TATA binding protein-Associated Factor
chrIII	203725	C	A	0/1	0/0	TYPE=snp	A	missense_variant	MODERATE	YCR042C	DBVPG6765_03G01000	c.598G>T	p.Ala200Ser	TAF2	TATA binding protein-Associated Factor
chrIII	209806	T	G	0/1	1/1	TYPE=snp	G	missense_variant	MODERATE	YCR047C	DBVPG6765_03G01050	c.665A>C	p.Asn222Thr	BUD23	BUD site selection
chrIII	210925	G	C	0/1	0/0	TYPE=snp	C	missense_variant	MODERATE	YCR048W	DBVPG6765_03G01060	c.70G>C	p.Ala24Pro	ARE1	Acyl-coenzyme A: cholesterol acyl transferase-Related Enzyme
chrIII	211024	A	G	0/1	0/0	TYPE=snp	G	missense_variant	MODERATE	YCR048W	DBVPG6765_03G01060	c.169A>G	p.Met57Val	ARE1	Acyl-coenzyme A: cholesterol acyl transferase-Related Enzyme
chrIII	211637	C	T	0/1	0/0	TYPE=snp	T	missense_variant	MODERATE	YCR048W	DBVPG6765_03G01060	c.782C>T	p.Ala261Val	ARE1	Acyl-coenzyme A: cholesterol acyl transferase-Related Enzyme
chrIII	213065	C	G	0/1	0/0	TYPE=snp	G	missense_variant	MODERATE	YCR051W	DBVPG6765_03G01070	c.86C>G	p.Thr29Ser	0	0
chrIII	219774	T	C	0/1	1/1	TYPE=snp	C	missense_variant	MODERATE	YCR057C	DBVPG6765_03G01110	c.2363A>G	p.Glu788Gly	PWP2	Periodic tryptophan (W) Protein
chrIII	220240	C	T	0/1	1/1	TYPE=snp	T	missense_variant	MODERATE	YCR057C	DBVPG6765_03G01110	c.1897G>A	p.Glu633Lys	PWP2	Periodic tryptophan (W) Protein
chrIII	221308	C	G	0/1	0/0	TYPE=snp	G	missense_variant	MODERATE	YCR057C	DBVPG6765_03G01110	c.829G>C	p.Val277Leu	PWP2	Periodic tryptophan (W) Protein
chrIII	229083	T	C	0/1	1/1	TYPE=snp	C	missense_variant	MODERATE	YCR065W	DBVPG6765_03G01160	c.866T>C	p.Met289Thr	HCM1	High-Copy suppressor of Calmodulin
chrIII	231441	A	C	0/1	0/0	TYPE=snp	C	missense_variant	MODERATE	YCR066W	DBVPG6765_03G01170	c.1033A>C	p.Thr345Pro	RAD18	RADiation sensitive
chrIII	232692	G	A	0/1	0/0	TYPE=snp	A	missense_variant	MODERATE	YCR067C	DBVPG6765_03G01180	c.2510C>T	p.Ser837Leu	SED4	Suppressor of Erd2 Deletion
chrIII	232954	T	C	0/1	0/0	TYPE=snp	C	missense_variant	MODERATE	YCR067C	DBVPG6765_03G01180	c.2248A>G	p.Ser750Gly	SED4	Suppressor of Erd2 Deletion
chrIII	236533	A	T	0/1	1/1	TYPE=snp	T	missense_variant	MODERATE	YCR068W	DBVPG6765_03G01190	c.443A>T	p.Tyr148Phe	ATG15	AuTophaGy related
chrIII	237376	G	A	0/1	0/0	TYPE=snp	A	missense_variant	MODERATE	YCR068W	DBVPG6765_03G01190	c.1286G>A	p.Ser429Asn	ATG15	AuTophaGy related
chrIII	238080	T	C	0/1	0/0	TYPE=snp	C	missense_variant	MODERATE	YCR069W	DBVPG6765_03G01200	c.149T>C	p.Ile50Thr	CPR4	Cyclosporin-sensitive Proline Rotamase
chrIII	243337	C	A	0/1	0/0	TYPE=snp	A	missense_variant	MODERATE	YCR073C	DBVPG6765_03G01230	c.2119G>T	p.Asp707Tyr	SSK22	Suppressor of Sensor Kinase
chrIII	244113	G	T	0/1	1/1	TYPE=snp	T	missense_variant	MODERATE	YCR073C	DBVPG6765_03G01230	c.1343C>A	p.Pro448Gln	SSK22	Suppressor of Sensor Kinase
chrIII	246033	G	A	0/1	1/1	TYPE=snp	A	missense_variant	MODERATE	YCR073W-A	DBVPG6765_03G01240	c.196G>A	p.Ala66Thr	SOL2	Suppressor Of Los1-1
chrIII	249936	T	C	0/1	1/1	TYPE=snp	C	missense_variant	MODERATE	YCR077C	DBVPG6765_03G01280	c.1537A>G	p.Ile513Val	PAT1	Protein Associated with Topoisomerase II
chrIII	251189	A	G	0/1	0/0	TYPE=snp	G	missense_variant	MODERATE	YCR077C	DBVPG6765_03G01280	c.284T>C	p.Met95Thr	PAT1	Protein Associated with Topoisomerase II
chrIII	251962	T	C	0/1	0/0	TYPE=snp	C	missense_variant	MODERATE	YCR079W	DBVPG6765_03G01290	c.274T>C	p.Ser92Pro	PTC6	Phosphatase Two C
chrIII	252131	G	A	0/1	0/0	TYPE=snp	A	missense_variant	MODERATE	YCR079W	DBVPG6765_03G01290	c.443G>A	p.Gly148Asp	PTC6	Phosphatase Two C
chrIII	260556	G	A	0/1	1/1	TYPE=snp	A	missense_variant	MODERATE	YCR084C	DBVPG6765_03G01330	c.737C>T	p.Ser246Leu	TUP1	dTMP-UPtake
chrIII	260893	C	A	0/1	0/0	TYPE=snp	A	missense_variant	MODERATE	YCR084C	DBVPG6765_03G01330	c.400G>T	p.Ala134Ser	TUP1	dTMP-UPtake
chrIII	265294	T	C	0/1	0/0	TYPE=snp	C	missense_variant	MODERATE	YCR088W	DBVPG6765_03G01360	c.1400T>C	p.Leu467Pro	ABP1	Actin Binding Protein
chrIII	267443	TAT	AAC	0/1	0/0	TYPE=complex	AAC	missense_variant	MODERATE	YCR089W	DBVPG6765_03G01370	c.1183_1185delTATinsAAC	p.Tyr395Asn	FIG2	Factor-Induced Gene
chrIII	273352	A	G	0/1	0/0	TYPE=snp	G	missense_variant	MODERATE	YCR091W	DBVPG6765_03G01390	c.127A>G	p.Asn43Asp	KIN82	protein KINase
chrIII	273452	C	T	0/1	0/0	TYPE=snp	T	missense_variant	MODERATE	YCR091W	DBVPG6765_03G01390	c.227C>T	p.Pro76Leu	KIN82	protein KINase
chrIII	276922	C	T	0/1	0/0	TYPE=snp	T	missense_variant	MODERATE	YCR092C	DBVPG6765_03G01400	c.1808G>A	p.Arg603Gln	MSH3	MutS Homolog
chrIII	277284	T	A	0/1	0/0	TYPE=snp	A	missense_variant	MODERATE	YCR092C	DBVPG6765_03G01400	c.1446A>T	p.Leu482Phe	MSH3	MutS Homolog
chrIII	278080	C	T	0/1	0/0	TYPE=snp	T	missense_variant	MODERATE	YCR092C	DBVPG6765_03G01400	c.650G>A	p.Ser217Asn	MSH3	MutS Homolog
chrIII	282768	G	T	0/1	0/0	TYPE=snp	T	missense_variant	MODERATE	YCR093W	DBVPG6765_03G01410	c.3830G>T	p.Trp1277Leu	CDC39	Cell Division Cycle
chrIII	283652	C	T	0/1	0/0	TYPE=snp	T	missense_variant	MODERATE	YCR093W	DBVPG6765_03G01410	c.4714C>T	p.Leu1572Phe	CDC39	Cell Division Cycle
chrIII	306686	G	A	0/1	1/1	TYPE=snp	A	missense_variant	MODERATE	YCR100C	DBVPG6765_03G01470	c.770C>T	p.Ala257Val	EMA35	Efficient Mitochondria targeting-Associated protein
chrIV	18269	C	T	0/1	1/1	TYPE=snp	T	missense_variant	MODERATE	YDL243C	DBVPG6765_04G00070	c.458G>A	p.Gly153Glu	AAD4	Aryl-Alcohol Dehydrogenase
chrIV	18633	AC	TT	0/1	1/1	TYPE=complex	TT	missense_variant	MODERATE	YDL243C	DBVPG6765_04G00070	c.93_94delGTinsAA	p.Tyr32Asn	AAD4	Aryl-Alcohol Dehydrogenase
chrIV	18641	T	C	0/1	1/1	TYPE=snp	C	missense_variant	MODERATE	YDL243C	DBVPG6765_04G00070	c.86A>G	p.Asn29Ser	AAD4	Aryl-Alcohol Dehydrogenase
chrIV	18655	AATG	GACA	0/1	1/1	TYPE=complex	GACA	missense_variant	MODERATE	YDL243C	DBVPG6765_04G00070	c.69_72delCATTinsTGTC	p.Ile24Val	AAD4	Aryl-Alcohol Dehydrogenase
chrIV	39171	T	G	0/1	0/0	TYPE=snp	G	missense_variant	MODERATE	YDL231C	DBVPG6765_04G00180	c.3224A>C	p.His1075Pro	BRE4	BREfeldin A sensitivity
chrIV	41922	G	A	0/1	1/1	TYPE=snp	A	missense_variant	MODERATE	YDL231C	DBVPG6765_04G00180	c.473C>T	p.Ala158Val	BRE4	BREfeldin A sensitivity
chrIV	52742	C	G	0/1	0/0	TYPE=snp	G	missense_variant	MODERATE	YDL226C	DBVPG6765_04G00210	c.439G>C	p.Ala147Pro	GCS1	Growth Cold Sensitive
chrIV	61087	T	C	0/1	0/0	TYPE=snp	C	missense_variant	MODERATE	YDL223C	DBVPG6765_04G00240	c.325A>G	p.Thr109Ala	HBT1	HuB1 Target
chrIV	61353	G	A	0/1	0/0	TYPE=snp	A	missense_variant	MODERATE	YDL223C	DBVPG6765_04G00240	c.59C>T	p.Ser20Phe	HBT1	HuB1 Target
chrIV	62047	T	C	0/1	0/0	TYPE=snp	C	missense_variant	MODERATE	YDL222C	DBVPG6765_04G00250	c.763A>G	p.Ile255Val	FMP45	Found in Mitochondrial Proteome
chrIV	63649	T	C	0/1	0/0	TYPE=snp	C	missense_variant	MODERATE	YDL220C	DBVPG6765_04G00260	c.2378A>G	p.Glu793Gly	CDC13	Cell Division Cycle
chrIV	85895	G	A	0/1	1/1	TYPE=snp	A	missense_variant	MODERATE	YDL210W	DBVPG6765_04G00360	c.628G>A	p.Val210Met	UGA4	Utilization of GAba
chrIV	86807	T	A	0/1	1/1	TYPE=snp	A	missense_variant	MODERATE	YDL210W	DBVPG6765_04G00360	c.1540T>A	p.Ser514Thr	UGA4	Utilization of GAba
chrIV	87902	A	G	0/1	1/1	TYPE=snp	G	missense_variant	MODERATE	YDL209C	DBVPG6765_04G00370	c.323T>C	p.Val108Ala	CWC2	Complexed With Cef1p
chrIV	95970	T	C	0/1	0/0	TYPE=snp	C	missense_variant	MODERATE	YDL204W	DBVPG6765_04G00420	c.359T>C	p.Val120Ala	RTN2	ReTiculoN-like
chrIV	102965	G	T	0/1	0/0	TYPE=snp	T	missense_variant	MODERATE	YDL199C	DBVPG6765_04G00470	c.1394C>A	p.Thr465Lys	0	0
chrIV	103251	A	G	0/1	1/1	TYPE=snp	G	missense_variant	MODERATE	YDL199C	DBVPG6765_04G00470	c.1108T>C	p.Ser370Pro	0	0
chrIV	103514	T	C	0/1	0/0	TYPE=snp	C	missense_variant	MODERATE	YDL199C	DBVPG6765_04G00470	c.845A>G	p.Lys282Arg	0	0
chrIV	106913	A	T	0/1	0/0	TYPE=snp	T	missense_variant	MODERATE	YDL197C	DBVPG6765_04G00490	c.587T>A	p.Ile196Lys	ASF2	Anti-Silencing Function
chrIV	110621	G	A	0/1	0/0	TYPE=snp	A	missense_variant	MODERATE	YDL195W	DBVPG6765_04G00500	c.2410G>A	p.Ala804Thr	SEC31	SECretory
chrIV	115758	T	C	0/1	1/1	TYPE=snp	C	missense_variant	MODERATE	YDL193W	DBVPG6765_04G00520	c.83T>C	p.Val28Ala	NUS1	Nuclear Undecaprenyl pyrophosphate Synthase
chrIV	121095	G	A	0/1	0/0	TYPE=snp	A	missense_variant	MODERATE	YDL190C	DBVPG6765_04G00550	c.1502C>T	p.Pro501Leu	UFD2	Ubiquitin Fusion Degradation
chrIV	124087	G	A	0/1	0/0	TYPE=snp	A	missense_variant	MODERATE	YDL189W	DBVPG6765_04G00560	c.868G>A	p.Gly290Ser	RBS1	RNA-Binding Suppressor of PAS kinase
chrIV	126674	C	T	0/1	0/0	TYPE=snp	T	missense_variant	MODERATE	YDL186W	DBVPG6765_04G00580	c.55C>T	p.Pro19Ser	0	0
chrIV	132634	A	C	0/1	0/0	TYPE=snp	C	missense_variant	MODERATE	YDL183C	DBVPG6765_04G00600	c.209T>G	p.Ile70Arg	MRX19	Mitochondrial oRganization of gene eXpression (MIOREX)
chrIV	139597	G	A	0/1	1/1	TYPE=snp	A	missense_variant	MODERATE	YDL179W	DBVPG6765_04G00640	c.368G>A	p.Gly123Asp	PCL9	Pho85 CycLin
chrIV	144842	C	T	0/1	1/1	TYPE=snp	T	missense_variant	MODERATE	YDL176W	DBVPG6765_04G00670	c.1807C>T	p.His603Tyr	GID12	Glucose Induced Degradation deficient
chrIV	147919	G	C	0/1	0/0	TYPE=snp	C	missense_variant	MODERATE	YDL174C	DBVPG6765_04G00690	c.607C>G	p.Leu203Val	DLD1	D-Lactate Dehydrogenase
chrIV	155601	T	C	0/1	1/1	TYPE=snp	C	missense_variant	MODERATE	YDL171C	DBVPG6765_04G00710	c.961A>G	p.Asn321Asp	GLT1	GLuTamate synthase
chrIV	157385	T	C	0/1	0/0	TYPE=snp	C	missense_variant	MODERATE	YDL170W	DBVPG6765_04G00720	c.148T>C	p.Ser50Pro	UGA3	Utilization of GAba
chrIV	158549	G	C	0/1	1/1	TYPE=snp	C	missense_variant	MODERATE	YDL170W	DBVPG6765_04G00720	c.1312G>C	p.Asp438His	UGA3	Utilization of GAba
chrIV	159588	T	C	0/1	0/0	TYPE=snp	C	missense_variant	MODERATE	YDL169C	DBVPG6765_04G00730	c.69A>G	p.Ile23Met	UGX2	Unidentified Gene X
chrIV	161013	T	A	0/1	0/0	TYPE=snp	A	missense_variant	MODERATE	YDL168W	DBVPG6765_04G00740	c.488T>A	p.Val163Asp	SFA1	Sensitive to FormAldehyde
chrIV	166899	G	A	0/1	0/0	TYPE=snp	A	missense_variant	MODERATE	YDL164C	DBVPG6765_04G00780	c.1280C>T	p.Ala427Val	CDC9	Cell Division Cycle
chrIV	169397	AGCAACAACAACAGTTG	AG	0/1	0/0	TYPE=del	AG	disruptive_inframe_deletion	MODERATE	YDL161W	DBVPG6765_04G00790	c.788_802delAGTTGCAACAACAAC	p.Gln263_Gln267del	ENT1	Epsin N-Terminal homology
chrIV	182332	C	T	0/1	0/0	TYPE=snp	T	missense_variant	MODERATE	YDL153C	DBVPG6765_04G00870	c.1601G>A	p.Gly534Asp	SAS10	Something About Silencing
chrIV	190820	C	T	0/1	0/0	TYPE=snp	T	missense_variant	MODERATE	YDL148C	DBVPG6765_04G00900	c.682G>A	p.Ala228Thr	NOP14	NucleOlar Protein
chrIV	198088	T	C	0/1	1/1	TYPE=snp	C	missense_variant	MODERATE	YDL145C	DBVPG6765_04G00930	c.1004A>G	p.Asn335Ser	COP1	COat Protein
chrIV	204210	A	C	0/1	0/0	TYPE=snp	C	missense_variant	MODERATE	YDL141W	DBVPG6765_04G00970	c.256A>C	p.Ile86Leu	BPL1	Biotin:apoProtein Ligase
chrIV	204297	G	A	0/1	0/0	TYPE=snp	A	missense_variant	MODERATE	YDL141W	DBVPG6765_04G00970	c.343G>A	p.Asp115Asn	BPL1	Biotin:apoProtein Ligase
chrIV	214367	A	G	0/1	0/0	TYPE=snp	G	missense_variant	MODERATE	YDL138W	DBVPG6765_04G01000	c.89A>G	p.Glu30Gly	RGT2	Plasma membrane high glucose sensor that regulates glucose transport; low affinity sesnor
chrIV	215893	A	G	0/1	0/0	TYPE=snp	G	missense_variant	MODERATE	YDL138W	DBVPG6765_04G01000	c.1615A>G	p.Ile539Val	RGT2	Plasma membrane high glucose sensor that regulates glucose transport; low affinity sesnor
chrIV	216066	G	C	0/1	0/0	TYPE=snp	C	missense_variant	MODERATE	YDL138W	DBVPG6765_04G01000	c.1788G>C	p.Lys596Asn	RGT2	Plasma membrane high glucose sensor that regulates glucose transport; low affinity sesnor
chrIV	216476	C	T	0/1	0/0	TYPE=snp	T	missense_variant	MODERATE	YDL138W	DBVPG6765_04G01000	c.2198C>T	p.Ser733Leu	RGT2	Plasma membrane high glucose sensor that regulates glucose transport; low affinity sesnor
chrIV	221176	G	T	0/1	1/1	TYPE=snp	T	missense_variant	MODERATE	YDL134C	DBVPG6765_04G01030	c.505C>A	p.His169Asn	PPH21	Protein PHosphatase
chrIV	224237	A	G	0/1	1/1	TYPE=snp	G	missense_variant	MODERATE	YDL133W	DBVPG6765_04G01040	c.902A>G	p.Asn301Ser	SRF1	Spo14 Regulatory Factor
chrIV	224291	C	T	0/1	1/1	TYPE=snp	T	missense_variant	MODERATE	YDL133W	DBVPG6765_04G01040	c.956C>T	p.Ala319Val	SRF1	Spo14 Regulatory Factor
chrIV	236166	C	A	0/1	0/0	TYPE=snp	A	missense_variant	MODERATE	YDL127W	DBVPG6765_04G01110	c.370C>A	p.Leu124Ile	PCL2	Pho85 CycLin
chrIV	249475	C	G	0/1	0/0	TYPE=snp	G	missense_variant	MODERATE	YDL117W	DBVPG6765_04G01200	c.20C>G	p.Ser7Cys	CYK3	CYtoKinesis
chrIV	249897	T	C	0/1	0/0	TYPE=snp	C	missense_variant	MODERATE	YDL117W	DBVPG6765_04G01200	c.442T>C	p.Tyr148His	CYK3	CYtoKinesis
chrIV	252592	G	A	0/1	0/0	TYPE=snp	A	missense_variant	MODERATE	YDL116W	DBVPG6765_04G01210	c.154G>A	p.Asp52Asn	NUP84	NUclear Pore
chrIV	259838	C	G	0/1	1/1	TYPE=snp	G	missense_variant	MODERATE	YDL112W	DBVPG6765_04G01250	c.46C>G	p.Gln16Glu	TRM3	Transfer RNA Methyltransferase
chrIV	261606	G	A	0/1	1/1	TYPE=snp	A	missense_variant	MODERATE	YDL112W	DBVPG6765_04G01250	c.1814G>A	p.Gly605Asp	TRM3	Transfer RNA Methyltransferase
chrIV	263922	G	A	0/1	0/0	TYPE=snp	A	missense_variant	MODERATE	YDL112W	DBVPG6765_04G01250	c.4130G>A	p.Ser1377Asn	TRM3	Transfer RNA Methyltransferase
chrIV	271789	C	G	0/1	1/1	TYPE=snp	G	missense_variant	MODERATE	YDL106C	DBVPG6765_04G01310	c.990G>C	p.Lys330Asn	PHO2	PHOsphate metabolism
chrIV	277908	A	C	0/1	1/1	TYPE=snp	C	missense_variant	MODERATE	YDL102W	DBVPG6765_04G01350	c.157A>C	p.Lys53Gln	POL3	POLymerase
chrIV	282285	G	C	0/1	1/1	TYPE=snp	C	missense_variant	MODERATE	YDL101C	DBVPG6765_04G01360	c.444C>G	p.Asp148Glu	DUN1	DNA-damage UNinducible
chrIV	283711	T	C	0/1	1/1	TYPE=snp	C	missense_variant	MODERATE	YDL100C	DBVPG6765_04G01370	c.346A>G	p.Asn116Asp	GET3	Guided Entry of Tail-anchored proteins
chrIV	290977	A	G	0/1	1/1	TYPE=snp	G	missense_variant	MODERATE	YDL093W	DBVPG6765_04G01420	c.188A>G	p.Asn63Ser	PMT5	Protein O-MannosylTransferase
chrIV	291259	T	G	0/1	0/0	TYPE=snp	G	missense_variant	MODERATE	YDL093W	DBVPG6765_04G01420	c.470T>G	p.Val157Gly	PMT5	Protein O-MannosylTransferase
chrIV	292842	A	G	0/1	1/1	TYPE=snp	G	missense_variant	MODERATE	YDL093W	DBVPG6765_04G01420	c.2053A>G	p.Met685Val	PMT5	Protein O-MannosylTransferase
chrIV	293866	G	A	0/1	1/1	TYPE=snp	A	missense_variant	MODERATE	YDL092W	DBVPG6765_04G01430	c.205G>A	p.Gly69Ser	SRP14	Signal Recognition Particle
chrIV	294071	C	G	0/1	1/1	TYPE=snp	G	missense_variant	MODERATE	YDL092W	DBVPG6765_04G01430	c.410C>G	p.Ala137Gly	SRP14	Signal Recognition Particle
chrIV	302388	C	T	0/1	0/0	TYPE=snp	T	missense_variant	MODERATE	YDL086W	DBVPG6765_04G01490	c.91C>T	p.Pro31Ser	0	0
chrIV	305432	G	T	0/1	0/0	TYPE=snp	T	missense_variant	MODERATE	YDL085W	DBVPG6765_04G01510	c.1339G>T	p.Asp447Tyr	NDE2	NADH Dehydrogenase, External
chrIV	318894	C	G	0/1	0/0	TYPE=snp	G	missense_variant	MODERATE	YDL077C	DBVPG6765_04G01590	c.2109G>C	p.Gln703His	VAM6	VAcuolar Morphogenesis
chrIV	319369	C	T	0/1	1/1	TYPE=snp	T	missense_variant	MODERATE	YDL077C	DBVPG6765_04G01590	c.1634G>A	p.Cys545Tyr	VAM6	VAcuolar Morphogenesis
chrIV	322031	A	G	0/1	1/1	TYPE=snp	G	missense_variant	MODERATE	YDL076C	DBVPG6765_04G01600	c.404T>C	p.Ile135Thr	RXT3	0
chrIV	328601	G	A	0/1	0/0	TYPE=snp	A	missense_variant	MODERATE	YDL073W	DBVPG6765_04G01630	c.1106G>A	p.Ser369Asn	AHK1	Associated with HKr1
chrIV	329477	C	T	0/1	0/0	TYPE=snp	T	missense_variant	MODERATE	YDL073W	DBVPG6765_04G01630	c.1982C>T	p.Ala661Val	AHK1	Associated with HKr1
chrIV	329568	A	T	0/1	1/1	TYPE=snp	T	missense_variant	MODERATE	YDL073W	DBVPG6765_04G01630	c.2073A>T	p.Glu691Asp	AHK1	Associated with HKr1
chrIV	329579	A	G	0/1	1/1	TYPE=snp	G	missense_variant	MODERATE	YDL073W	DBVPG6765_04G01630	c.2084A>G	p.Asp695Gly	AHK1	Associated with HKr1
chrIV	329875	T	A	0/1	1/1	TYPE=snp	A	missense_variant	MODERATE	YDL073W	DBVPG6765_04G01630	c.2380T>A	p.Leu794Ile	AHK1	Associated with HKr1
chrIV	332296	C	T	0/1	1/1	TYPE=snp	T	missense_variant	MODERATE	YDL070W	DBVPG6765_04G01650	c.392C>T	p.Ala131Val	BDF2	BromoDomain Factor
chrIV	335274	T	C	0/1	1/1	TYPE=snp	C	missense_variant	MODERATE	YDL067C	DBVPG6765_04G01670	c.4A>G	p.Thr2Ala	COX9	Cytochrome c OXidase
chrIV	337802	G	C	0/1	1/1	TYPE=snp	C	missense_variant	MODERATE	YDL065C	DBVPG6765_04G01690	c.380C>G	p.Ser127Cys	PEX19	PEroXisome related
chrIV	345169	C	T	0/1	1/1	TYPE=snp	T	missense_variant	MODERATE	YDL059C	DBVPG6765_04G01740	c.665G>A	p.Ser222Asn	RAD59	RADiation sensitive
chrIV	345727	T	C	0/1	1/1	TYPE=snp	C	missense_variant	MODERATE	YDL059C	DBVPG6765_04G01740	c.107A>G	p.Asn36Ser	RAD59	RADiation sensitive
chrIV	355788	G	A	0/1	1/1	TYPE=snp	A	missense_variant	MODERATE	YDL056W	DBVPG6765_04G01770	c.2032G>A	p.Glu678Lys	MBP1	MluI-box Binding Protein
chrIV	362784	C	A	0/1	1/1	TYPE=snp	A	missense_variant	MODERATE	YDL053C	DBVPG6765_04G01800	c.352G>T	p.Val118Phe	PBP4	Pbp1p Binding Protein
chrIV	364073	C	A	0/1	1/1	TYPE=snp	A	missense_variant	MODERATE	YDL052C	DBVPG6765_04G01810	c.390G>T	p.Arg130Ser	SLC1	SphingoLipid Compensation
chrIV	365601	T	A	0/1	1/1	TYPE=snp	A	missense_variant	MODERATE	YDL051W	DBVPG6765_04G01820	c.771T>A	p.Asp257Glu	LHP1	La-Homologous Protein
chrIV	374411	T	C	0/1	0/0	TYPE=snp	C	missense_variant	MODERATE	YDL045C	DBVPG6765_04G01880	c.76A>G	p.Ile26Val	FAD1	FAD synthetase
chrIV	381225	C	G	0/1	1/1	TYPE=snp	G	missense_variant	MODERATE	YDL040C	DBVPG6765_04G01920	c.1092G>C	p.Glu364Asp	NAT1	N-terminal AcetylTransferase
chrIV	383054	G	A	0/1	0/0	TYPE=snp	A	missense_variant	MODERATE	YDL039C	DBVPG6765_04G01930	c.5701C>T	p.His1901Tyr	PRM7	Pheromone-Regulated Membrane protein
chrIV	387283	G	C	0/1	0/0	TYPE=snp	C	missense_variant	MODERATE	YDL039C	DBVPG6765_04G01930	c.1472C>G	p.Thr491Ser	PRM7	Pheromone-Regulated Membrane protein
chrIV	388252	G	A	0/1	1/1	TYPE=snp	A	missense_variant	MODERATE	YDL039C	DBVPG6765_04G01930	c.503C>T	p.Thr168Ile	PRM7	Pheromone-Regulated Membrane protein
chrIV	388475	C	T	0/1	0/0	TYPE=snp	T	missense_variant	MODERATE	YDL039C	DBVPG6765_04G01930	c.280G>A	p.Glu94Lys	PRM7	Pheromone-Regulated Membrane protein
chrIV	388714	G	A	0/1	1/1	TYPE=snp	A	missense_variant	MODERATE	YDL039C	DBVPG6765_04G01930	c.41C>T	p.Ala14Val	PRM7	Pheromone-Regulated Membrane protein
chrIV	400983	C	T	0/1	0/0	TYPE=snp	T	missense_variant	MODERATE	YDL030W	DBVPG6765_04G01980	c.452C>T	p.Ser151Leu	PRP9	Pre-mRNA Processing
chrIV	418803	C	A	0/1	1/1	TYPE=snp	A	missense_variant	MODERATE	YDL020C	DBVPG6765_04G02060	c.901G>T	p.Asp301Tyr	RPN4	Regulatory Particle Non-ATPase
chrIV	432691	T	C	0/1	1/1	TYPE=snp	C	missense_variant	MODERATE	YDL013W	DBVPG6765_04G02120	c.629T>C	p.Val210Ala	SLX5	Synthetic Lethal of unknown [X] function
chrIV	447409	A	C	0/1	0/0	TYPE=snp	C	missense_variant	MODERATE	YDL003W	DBVPG6765_04G02210	c.526A>C	p.Ile176Leu	MCD1	Mitotic Chromosome Determinant
chrIV	453007	C	T	0/1	0/0	TYPE=snp	T	missense_variant	MODERATE	YDR001C	DBVPG6765_04G02240	c.1675G>A	p.Asp559Asn	NTH1	Neutral TreHalase
chrIV	456398	A	G	0/1	0/0	TYPE=snp	G	missense_variant	MODERATE	YDR003W	DBVPG6765_04G02260	c.70A>G	p.Thr24Ala	RCR2	Resistance to Congo Red
chrIV	459059	T	C	0/1	0/0	TYPE=snp	C	missense_variant	MODERATE	YDR005C	DBVPG6765_04G02280	c.1172A>G	p.Glu391Gly	MAF1	0
chrIV	459878	C	T	0/1	0/0	TYPE=snp	T	missense_variant	MODERATE	YDR005C	DBVPG6765_04G02280	c.353G>A	p.Ser118Asn	MAF1	0
chrIV	466463	A	G	0/1	0/0	TYPE=snp	G	missense_variant	MODERATE	YDR009W	DBVPG6765_04G02310	c.823A>G	p.Ile275Val	GAL3	Regulator gen control the expression of these enzymes based on the availability of galactose, it relieves the repression by GAL80, allowing GAL4 to activate gene transcription.
chrIV	471710	A	G	0/1	1/1	TYPE=snp	G	missense_variant	MODERATE	YDR011W	DBVPG6765_04G02320	c.3562A>G	p.Asn1188Asp	SNQ2	Sensitivity to 4-NitroQuinoline-N-oxide
chrIV	481706	T	C	0/1	0/0	TYPE=snp	C	missense_variant	MODERATE	YDR017C	DBVPG6765_04G02380	c.2791A>G	p.Lys931Glu	KCS1	pKC1 Suppressor
chrIV	481786	T	C	0/1	1/1	TYPE=snp	C	missense_variant	MODERATE	YDR017C	DBVPG6765_04G02380	c.2711A>G	p.Lys904Arg	KCS1	pKC1 Suppressor
chrIV	482563	T	C	0/1	0/0	TYPE=snp	C	missense_variant	MODERATE	YDR017C	DBVPG6765_04G02380	c.1934A>G	p.His645Arg	KCS1	pKC1 Suppressor
chrIV	485693	T	C	0/1	1/1	TYPE=snp	C	missense_variant	MODERATE	YDR018C	DBVPG6765_04G02390	c.394A>G	p.Ile132Val	MLG1	hoMoLoG to PSI1
chrIV	494912	G	T	0/1	0/0	TYPE=snp	T	missense_variant	MODERATE	YDR026C	DBVPG6765_04G02470	c.1580C>A	p.Thr527Asn	NSI1	NTS1 SIlencing protein
chrIV	505081	C	T	0/1	0/0	TYPE=snp	T	missense_variant	MODERATE	YDR030C	DBVPG6765_04G02500	c.416G>A	p.Arg139Lys	RAD28	RADiation sensitive
chrIV	518232	A	G	0/1	0/0	TYPE=snp	G	missense_variant	MODERATE	YDR035W	DBVPG6765_04G02550	c.161A>G	p.Asp54Gly	ARO3	AROmatic amino acid requiring
chrIV	519665	G	T	0/1	1/1	TYPE=snp	T	missense_variant	MODERATE	YDR036C	DBVPG6765_04G02560	c.1304C>A	p.Pro435His	EHD3	0
chrIV	522983	A	G	0/1	1/1	TYPE=snp	G	missense_variant	MODERATE	YDR037W	DBVPG6765_04G02570	c.1288A>G	p.Ile430Val	KRS1	Lysyl (K) tRNA Synthetase
chrIV	523068	C	T	0/1	1/1	TYPE=snp	T	missense_variant	MODERATE	YDR037W	DBVPG6765_04G02570	c.1373C>T	p.Thr458Ile	KRS1	Lysyl (K) tRNA Synthetase
chrIV	523842	T	C	0/1	1/1	TYPE=snp	C	missense_variant	MODERATE	YDR038C/YDR039C/YDR040C	DBVPG6765_04G02580	c.3112A>G	p.Ile1038Val	0	0
chrIV	548346	G	T	0/1	1/1	TYPE=snp	T	missense_variant	MODERATE	YDR047W	DBVPG6765_04G02670	c.361G>T	p.Val121Phe	HEM12	HEMe biosynthesis
chrIV	560875	G	A	0/1	1/1	TYPE=snp	A	missense_variant	MODERATE	YDR055W	DBVPG6765_04G02730	c.1219G>A	p.Gly407Ser	PST1	Protoplasts-SecreTed
chrIV	561193	A	T	0/1	1/1	TYPE=snp	T	missense_variant	MODERATE	YDR056C	DBVPG6765_04G02740	c.578T>A	p.Leu193Gln	EMC10	ER Membrane protein Complex
chrIV	562375	A	G	0/1	1/1	TYPE=snp	G	missense_variant	MODERATE	YDR057W	DBVPG6765_04G02750	c.319A>G	p.Lys107Glu	YOS9	Yeast OS-9 homolog
chrIV	562613	C	T	0/1	0/0	TYPE=snp	T	missense_variant	MODERATE	YDR057W	DBVPG6765_04G02750	c.557C>T	p.Thr186Ile	YOS9	Yeast OS-9 homolog
chrIV	562856	G	A	0/1	0/0	TYPE=snp	A	missense_variant	MODERATE	YDR057W	DBVPG6765_04G02750	c.800G>A	p.Gly267Asp	YOS9	Yeast OS-9 homolog
chrIV	562864	T	C	0/1	0/0	TYPE=snp	C	missense_variant	MODERATE	YDR057W	DBVPG6765_04G02750	c.808T>C	p.Ser270Pro	YOS9	Yeast OS-9 homolog
chrIV	563216	A	G	0/1	1/1	TYPE=snp	G	missense_variant	MODERATE	YDR057W	DBVPG6765_04G02750	c.1160A>G	p.Glu387Gly	YOS9	Yeast OS-9 homolog
chrIV	567205	A	G	0/1	1/1	TYPE=snp	G	missense_variant	MODERATE	YDR060W	DBVPG6765_04G02780	c.427A>G	p.Thr143Ala	MAK21	MAintenance of Killer
chrIV	567502	A	G	0/1	1/1	TYPE=snp	G	missense_variant	MODERATE	YDR060W	DBVPG6765_04G02780	c.724A>G	p.Ile242Val	MAK21	MAintenance of Killer
chrIV	569497	C	T	0/1	0/0	TYPE=snp	T	missense_variant	MODERATE	YDR060W	DBVPG6765_04G02780	c.2719C>T	p.Leu907Phe	MAK21	MAintenance of Killer
chrIV	569539	G	A	0/1	0/0	TYPE=snp	A	missense_variant	MODERATE	YDR060W	DBVPG6765_04G02780	c.2761G>A	p.Asp921Asn	MAK21	MAintenance of Killer
chrIV	571598	A	C	0/1	1/1	TYPE=snp	C	missense_variant	MODERATE	YDR061W	DBVPG6765_04G02790	c.1305A>C	p.Glu435Asp	0	0
chrIV	575199	C	A	0/1	0/0	TYPE=snp	A	missense_variant	MODERATE	YDR063W	DBVPG6765_04G02810	c.408C>A	p.Asp136Glu	AIM7	Altered Inheritance rate of Mitochondria
chrIV	577549	A	G	0/1	0/0	TYPE=snp	G	missense_variant	MODERATE	YDR065W	DBVPG6765_04G02830	c.734A>G	p.Glu245Gly	RRG1	Required for Respiratory Growth
chrIV	592295	G	T	0/1	0/0	TYPE=snp	T	missense_variant	MODERATE	YDR074W	DBVPG6765_04G02920	c.2292G>T	p.Arg764Ser	TPS2	Trehalose-6-Phosphate Synthase/phosphatase
chrIV	594586	T	C	0/1	0/0	TYPE=snp	C	missense_variant	MODERATE	YDR076W	DBVPG6765_04G02940	c.7T>C	p.Phe3Leu	RAD55	RADiation sensitive
chrIV	611667	C	T	0/1	1/1	TYPE=snp	T	missense_variant	MODERATE	YDR085C	DBVPG6765_04G03040	c.703G>A	p.Val235Ile	AFR1	Alpha-Factor Receptor regulator
chrIV	618469	G	A	0/1	1/1	TYPE=snp	A	missense_variant	MODERATE	YDR089W	DBVPG6765_04G03080	c.148G>A	p.Asp50Asn	VTC5	Vacuole Transporter Chaperone
chrIV	618773	T	C	0/1	1/1	TYPE=snp	C	missense_variant	MODERATE	YDR089W	DBVPG6765_04G03080	c.452T>C	p.Leu151Pro	VTC5	Vacuole Transporter Chaperone
chrIV	627883	G	C	0/1	1/1	TYPE=snp	C	missense_variant	MODERATE	YDR093W	DBVPG6765_04G03110	c.528G>C	p.Lys176Asn	DNF2	Drs2 Neo1 Family
chrIV	632163	C	A	0/1	1/1	TYPE=snp	A	missense_variant	MODERATE	YDR093W	DBVPG6765_04G03110	c.4808C>A	p.Thr1603Lys	DNF2	Drs2 Neo1 Family
chrIV	633285	T	C	0/1	1/1	TYPE=snp	C	missense_variant	MODERATE	YDR096W	DBVPG6765_04G03120	c.73T>C	p.Phe25Leu	GIS1	GIg1-2 Suppressor
chrIV	633672	G	A	0/1	0/0	TYPE=snp	A	missense_variant	MODERATE	YDR096W	DBVPG6765_04G03120	c.460G>A	p.Ala154Thr	GIS1	GIg1-2 Suppressor
chrIV	633737	T	A	0/1	1/1	TYPE=snp	A	missense_variant	MODERATE	YDR096W	DBVPG6765_04G03120	c.525T>A	p.Phe175Leu	GIS1	GIg1-2 Suppressor
chrIV	634414	T	A	0/1	0/0	TYPE=snp	A	missense_variant	MODERATE	YDR096W	DBVPG6765_04G03120	c.1202T>A	p.Leu401His	GIS1	GIg1-2 Suppressor
chrIV	634708	G	A	0/1	0/0	TYPE=snp	A	missense_variant	MODERATE	YDR096W	DBVPG6765_04G03120	c.1496G>A	p.Ser499Asn	GIS1	GIg1-2 Suppressor
chrIV	637659	C	G	0/1	0/0	TYPE=snp	G	missense_variant	MODERATE	YDR097C	DBVPG6765_04G03130	c.2253G>C	p.Glu751Asp	MSH6	MutS Homolog
chrIV	638399	C	T	0/1	1/1	TYPE=snp	T	missense_variant	MODERATE	YDR097C	DBVPG6765_04G03130	c.1513G>A	p.Val505Ile	MSH6	MutS Homolog
chrIV	645940	G	A	0/1	1/1	TYPE=snp	A	missense_variant	MODERATE	YDR101C	DBVPG6765_04G03170	c.1679C>T	p.Ala560Val	ARX1	Associated with Ribosomal eXport complex
chrIV	652529	C	T	0/1	1/1	TYPE=snp	T	missense_variant	MODERATE	YDR104C	DBVPG6765_04G03190	c.2533G>A	p.Ala845Thr	SPO71	SPOrulation
chrIV	653930	G	A	0/1	1/1	TYPE=snp	A	missense_variant	MODERATE	YDR104C	DBVPG6765_04G03190	c.1132C>T	p.His378Tyr	SPO71	SPOrulation
chrIV	654452	G	A	0/1	0/0	TYPE=snp	A	missense_variant	MODERATE	YDR104C	DBVPG6765_04G03190	c.610C>T	p.His204Tyr	SPO71	SPOrulation
chrIV	654565	C	T	0/1	1/1	TYPE=snp	T	missense_variant	MODERATE	YDR104C	DBVPG6765_04G03190	c.497G>A	p.Arg166Lys	SPO71	SPOrulation
chrIV	654595	T	A	0/1	0/0	TYPE=snp	A	missense_variant	MODERATE	YDR104C	DBVPG6765_04G03190	c.467A>T	p.Glu156Val	SPO71	SPOrulation
chrIV	657620	A	T	0/1	0/0	TYPE=snp	T	missense_variant	MODERATE	YDR106W	DBVPG6765_04G03210	c.466A>T	p.Ser156Cys	ARP10	Actin-Related Protein
chrIV	661071	G	C	0/1	1/1	TYPE=snp	C	missense_variant	MODERATE	YDR107C	DBVPG6765_04G03220	c.114C>G	p.Phe38Leu	TMN2	TransMembrane Nine
chrIV	663888	G	T	0/1	1/1	TYPE=snp	T	missense_variant	MODERATE	YDR109C	DBVPG6765_04G03240	c.1930C>A	p.Gln644Lys	0	0
chrIV	666382	G	A	0/1	0/0	TYPE=snp	A	missense_variant	MODERATE	YDR110W	DBVPG6765_04G03250	c.131G>A	p.Arg44His	FOB1	FOrk Blocking less
chrIV	669739	A	G	0/1	1/1	TYPE=snp	G	missense_variant	MODERATE	YDR111C	DBVPG6765_04G03260	c.175T>C	p.Ser59Pro	ALT2	ALanine Transaminase
chrIV	671458	G	A	0/1	1/1	TYPE=snp	A	missense_variant	MODERATE	YDR113C	DBVPG6765_04G03270	c.311C>T	p.Ser104Phe	PDS1	Precocious Dissociation of Sisters
chrIV	686558	C	G	0/1	0/0	TYPE=snp	G	missense_variant	MODERATE	YDR122W	DBVPG6765_04G03360	c.1696C>G	p.Pro566Ala	KIN1	KINase
chrIV	694695	G	A	0/1	1/1	TYPE=snp	A	missense_variant	MODERATE	YDR127W	DBVPG6765_04G03410	c.49G>A	p.Val17Ile	ARO1	AROmatic amino acid requiring
chrIV	696195	C	T	0/1	1/1	TYPE=snp	T	missense_variant	MODERATE	YDR127W	DBVPG6765_04G03410	c.1549C>T	p.Pro517Ser	ARO1	AROmatic amino acid requiring
chrIV	701159	C	T	0/1	1/1	TYPE=snp	T	missense_variant	MODERATE	YDR128W	DBVPG6765_04G03420	c.1448C>T	p.Pro483Leu	MTC5	Maintenance of Telomere Capping
chrIV	701477	T	C	0/1	0/0	TYPE=snp	C	missense_variant	MODERATE	YDR128W	DBVPG6765_04G03420	c.1766T>C	p.Ile589Thr	MTC5	Maintenance of Telomere Capping
chrIV	707797	C	A	0/1	1/1	TYPE=snp	A	missense_variant	MODERATE	YDR131C	DBVPG6765_04G03440	c.827G>T	p.Gly276Val	0	0
chrIV	713546	T	G	0/1	1/1	TYPE=snp	G	missense_variant	MODERATE	YDR135C	DBVPG6765_04G03470	c.4183A>C	p.Ser1395Arg	YCF1	Yeast Cadmium Factor
chrIV	718648	T	C	0/1	0/0	TYPE=snp	C	missense_variant	MODERATE	YDR137W	DBVPG6765_04G03480	c.212T>C	p.Val71Ala	RGP1	Reduced Growth Phenotype
chrIV	724646	A	G	0/1	0/0	TYPE=snp	G	missense_variant	MODERATE	YDR140W	DBVPG6765_04G03500	c.337A>G	p.Asn113Asp	MTQ2	Methyltransferase
chrIV	726787	T	A	0/1	1/1	TYPE=snp	A	missense_variant	MODERATE	YDR141C	DBVPG6765_04G03510	c.3383A>T	p.Asn1128Ile	DOP1	homolog of A. nidulans DOPey
chrIV	732646	T	A	0/1	1/1	TYPE=snp	A	missense_variant	MODERATE	YDR143C	DBVPG6765_04G03530	c.1414A>T	p.Thr472Ser	SAN1	Sir Antagonist
chrIV	732735	G	A	0/1	1/1	TYPE=snp	A	missense_variant	MODERATE	YDR143C	DBVPG6765_04G03530	c.1325C>T	p.Ser442Leu	SAN1	Sir Antagonist
chrIV	737061	C	A	0/1	0/0	TYPE=snp	A	missense_variant	MODERATE	YDR145W	DBVPG6765_04G03550	c.140C>A	p.Thr47Lys	TAF12	TATA binding protein-Associated Factor
chrIV	738867	T	C	0/1	0/0	TYPE=snp	C	missense_variant	MODERATE	YDR146C	DBVPG6765_04G03560	c.2035A>G	p.Met679Val	SWI5	SWItching deficient
chrIV	740843	A	G	0/1	1/1	TYPE=snp	G	missense_variant	MODERATE	YDR146C	DBVPG6765_04G03560	c.59T>C	p.Leu20Pro	SWI5	SWItching deficient
chrIV	747442	A	G	0/1	1/1	TYPE=snp	G	missense_variant	MODERATE	YDR150W	DBVPG6765_04G03580	c.1655A>G	p.Tyr552Cys	NUM1	NUclear Migration
chrIV	751212	G	T	0/1	0/0	TYPE=snp	T	missense_variant	MODERATE	YDR150W	DBVPG6765_04G03580	c.5425G>T	p.Ala1809Ser	NUM1	NUclear Migration
chrIV	751626	G	A	0/1	1/1	TYPE=snp	A	missense_variant	MODERATE	YDR150W	DBVPG6765_04G03580	c.5839G>A	p.Glu1947Lys	NUM1	NUclear Migration
chrIV	754633	A	G	0/1	1/1	TYPE=snp	G	missense_variant	MODERATE	YDR150W	DBVPG6765_04G03580	c.8846A>G	p.Asp2949Gly	NUM1	NUclear Migration
chrIV	755507	G	T	0/1	0/0	TYPE=snp	T	missense_variant	MODERATE	YDR151C	DBVPG6765_04G03590	c.577C>A	p.Pro193Thr	CTH1	Cysteine-Three-Histidine
chrIV	765426	G	T	0/1	1/1	TYPE=snp	T	missense_variant	MODERATE	YDR159W	DBVPG6765_04G03650	c.2622G>T	p.Lys874Asn	SAC3	Suppressor of ACtin
chrIV	766037	T	G	0/1	0/0	TYPE=snp	G	missense_variant	MODERATE	YDR159W	DBVPG6765_04G03650	c.3233T>G	p.Leu1078Trp	SAC3	Suppressor of ACtin
chrIV	767799	G	C	0/1	1/1	TYPE=snp	C	missense_variant	MODERATE	YDR160W	DBVPG6765_04G03660	c.709G>C	p.Ala237Pro	SSY1	Sulfonylurea Sensitive on YPD
chrIV	770274	A	C	0/1	1/1	TYPE=snp	C	missense_variant	MODERATE	YDR161W	DBVPG6765_04G03670	c.310A>C	p.Met104Leu	ACL4	Assembly Chaperone of RpL4
chrIV	775965	C	T	0/1	1/1	TYPE=snp	T	missense_variant	MODERATE	YDR165W	DBVPG6765_04G03710	c.173C>T	p.Thr58Ile	TRM82	Transfer RNA Methyltransferase
chrIV	783811	G	T	0/1	0/0	TYPE=snp	T	missense_variant	MODERATE	YDR169C	DBVPG6765_04G03750	c.1001C>A	p.Thr334Asn	STB3	Sin Three Binding protein
chrIV	784688	T	C	0/1	1/1	TYPE=snp	C	missense_variant	MODERATE	YDR169C	DBVPG6765_04G03750	c.124A>G	p.Arg42Gly	STB3	Sin Three Binding protein
chrIV	790148	C	T	0/1	1/1	TYPE=snp	T	missense_variant	MODERATE	YDR170C	DBVPG6765_04G03770	c.2998G>A	p.Gly1000Ser	SEC7	SECretory
chrIV	791659	G	A	0/1	1/1	TYPE=snp	A	missense_variant	MODERATE	YDR170C	DBVPG6765_04G03770	c.1487C>T	p.Ala496Val	SEC7	SECretory
chrIV	791968	C	T	0/1	1/1	TYPE=snp	T	missense_variant	MODERATE	YDR170C	DBVPG6765_04G03770	c.1178G>A	p.Arg393Lys	SEC7	SECretory
chrIV	798033	G	A	0/1	1/1	TYPE=snp	A	missense_variant	MODERATE	YDR171W	DBVPG6765_04G03780	c.490G>A	p.Ala164Thr	HSP42	Heat Shock Protein
chrIV	811124	C	G	0/1	0/0	TYPE=snp	G	missense_variant	MODERATE	YDR179W-A	DBVPG6765_04G03870	c.773C>G	p.Thr258Ser	NVJ3	Nucleus-Vacuole Junction
chrIV	817073	A	T	0/1	1/1	TYPE=snp	T	missense_variant	MODERATE	YDR181C	DBVPG6765_04G03890	c.1205T>A	p.Ile402Asn	SAS4	Something About Silencing
chrIV	817266	C	G	0/1	0/0	TYPE=snp	G	missense_variant	MODERATE	YDR181C	DBVPG6765_04G03890	c.1012G>C	p.Ala338Pro	SAS4	Something About Silencing
chrIV	817891	G	C	0/1	1/1	TYPE=snp	C	missense_variant	MODERATE	YDR181C	DBVPG6765_04G03890	c.387C>G	p.Ser129Arg	SAS4	Something About Silencing
chrIV	838733	T	A	0/1	1/1	TYPE=snp	A	missense_variant	MODERATE	YDR194C	DBVPG6765_04G04000	c.151A>T	p.Asn51Tyr	MSS116	Mitochondrial Splicing System
chrIV	840332	C	T	0/1	1/1	TYPE=snp	T	missense_variant	MODERATE	YDR195W	DBVPG6765_04G04010	c.797C>T	p.Ala266Val	REF2	RNA End Formation
chrIV	841387	TGT	CGT	0/1	1/1	TYPE=snp	CGT	missense_variant	MODERATE	YDR196C	DBVPG6765_04G04020	c.550A>G	p.Ser184Gly	CAB5	0
chrIV	849307	C	T	0/1	0/0	TYPE=snp	T	missense_variant	MODERATE	YDR204W	DBVPG6765_04G04080	c.235C>T	p.Pro79Ser	COQ4	COenzyme Q
chrIV	850432	A	C	0/1	1/1	TYPE=snp	C	missense_variant	MODERATE	YDR205W	DBVPG6765_04G04090	c.151A>C	p.Ile51Leu	MSC2	Meiotic Sister-Chromatid recombination
chrIV	851140	A	G	0/1	1/1	TYPE=snp	G	missense_variant	MODERATE	YDR205W	DBVPG6765_04G04090	c.859A>G	p.Met287Val	MSC2	Meiotic Sister-Chromatid recombination
chrIV	851155	T	C	0/1	0/0	TYPE=snp	C	missense_variant	MODERATE	YDR205W	DBVPG6765_04G04090	c.874T>C	p.Tyr292His	MSC2	Meiotic Sister-Chromatid recombination
chrIV	852019	A	G	0/1	1/1	TYPE=snp	G	missense_variant	MODERATE	YDR205W	DBVPG6765_04G04090	c.1738A>G	p.Thr580Ala	MSC2	Meiotic Sister-Chromatid recombination
chrIV	869117	T	C	0/1	1/1	TYPE=snp	C	missense_variant	MODERATE	YDR213W	DBVPG6765_04G04150	c.319T>C	p.Ser107Pro	UPC2	UPtake Control
chrIV	886891	A	T	0/1	0/0	TYPE=snp	T	missense_variant	MODERATE	YDR221W	DBVPG6765_04G04210	c.516A>T	p.Glu172Asp	GTB1	involved in removal of two glucose residues from N-linked glycans during glycoprotein biogenesis in the ER
chrIV	887613	C	T	0/1	0/0	TYPE=snp	T	missense_variant	MODERATE	YDR221W	DBVPG6765_04G04210	c.1238C>T	p.Ala413Val	GTB1	involved in removal of two glucose residues from N-linked glycans during glycoprotein biogenesis in the ER
chrIV	887636	AGATC	GGATT	0/1	0/0	TYPE=complex	GGATT	missense_variant	MODERATE	YDR221W	DBVPG6765_04G04210	c.1261_1265delAGATCinsGGATT	p.ArgSer421GlyLeu	GTB1	involved in removal of two glucose residues from N-linked glycans during glycoprotein biogenesis in the ER
chrIV	887918	G	A	0/1	0/0	TYPE=snp	A	missense_variant	MODERATE	YDR221W	DBVPG6765_04G04210	c.1543G>A	p.Glu515Lys	GTB1	involved in removal of two glucose residues from N-linked glycans during glycoprotein biogenesis in the ER
chrIV	891196	G	A	0/1	0/0	TYPE=snp	A	missense_variant	MODERATE	YDR223W	DBVPG6765_04G04230	c.50G>A	p.Ser17Asn	CRF1	Transcriptional corepressor; involved in repression of ribosomal protein (RP) gene transcription via the TOR signaling pathway egulates genes involved in growth and metabolism
chrIV	891403	C	T	0/1	1/1	TYPE=snp	T	missense_variant	MODERATE	YDR223W	DBVPG6765_04G04230	c.257C>T	p.Ser86Phe	CRF1	Transcriptional corepressor; involved in repression of ribosomal protein (RP) gene transcription via the TOR signaling pathway egulates genes involved in growth and metabolism
chrIV	891445	A	G	0/1	0/0	TYPE=snp	G	missense_variant	MODERATE	YDR223W	DBVPG6765_04G04230	c.299A>G	p.Glu100Gly	CRF1	Transcriptional corepressor; involved in repression of ribosomal protein (RP) gene transcription via the TOR signaling pathway egulates genes involved in growth and metabolism
chrIV	891519	A	C	0/1	0/0	TYPE=snp	C	missense_variant	MODERATE	YDR223W	DBVPG6765_04G04230	c.373A>C	p.Asn125His	CRF1	Transcriptional corepressor; involved in repression of ribosomal protein (RP) gene transcription via the TOR signaling pathway egulates genes involved in growth and metabolism
chrIV	891604	G	A	0/1	1/1	TYPE=snp	A	missense_variant	MODERATE	YDR223W	DBVPG6765_04G04230	c.458G>A	p.Ser153Asn	CRF1	Transcriptional corepressor; involved in repression of ribosomal protein (RP) gene transcription via the TOR signaling pathway egulates genes involved in growth and metabolism
chrIV	891748	A	C	0/1	0/0	TYPE=snp	C	missense_variant	MODERATE	YDR223W	DBVPG6765_04G04230	c.602A>C	p.Gln201Pro	CRF1	Transcriptional corepressor; involved in repression of ribosomal protein (RP) gene transcription via the TOR signaling pathway egulates genes involved in growth and metabolism
chrIV	891826	TGAAA	CGAAG	0/1	0/0	TYPE=complex	CGAAG	missense_variant	MODERATE	YDR223W	DBVPG6765_04G04230	c.680_684delTGAAAinsCGAAG	p.Val227Ala	CRF1	Transcriptional corepressor; involved in repression of ribosomal protein (RP) gene transcription via the TOR signaling pathway egulates genes involved in growth and metabolism
chrIV	892160	T	G	0/1	0/0	TYPE=snp	G	missense_variant	MODERATE	YDR223W	DBVPG6765_04G04230	c.1014T>G	p.Asp338Glu	CRF1	Transcriptional corepressor; involved in repression of ribosomal protein (RP) gene transcription via the TOR signaling pathway egulates genes involved in growth and metabolism
chrIV	892249	C	T	0/1	1/1	TYPE=snp	T	missense_variant	MODERATE	YDR223W	DBVPG6765_04G04230	c.1103C>T	p.Ala368Val	CRF1	Transcriptional corepressor; involved in repression of ribosomal protein (RP) gene transcription via the TOR signaling pathway egulates genes involved in growth and metabolism
chrIV	896197	A	G	0/1	0/0	TYPE=snp	G	missense_variant	MODERATE	YDR226W	DBVPG6765_04G04260	c.664A>G	p.Asn222Asp	ADK1	ADenylate Kinase
chrIV	897231	G	A	0/1	0/0	TYPE=snp	A	missense_variant	MODERATE	YDR227W	DBVPG6765_04G04270	c.613G>A	p.Glu205Lys	SIR4	Subunit of the chromatin silencing complex that binds to double-stranded DNA and nucleosomes; involved in chromatin silencing
chrIV	897798	A	G	0/1	1/1	TYPE=snp	G	missense_variant	MODERATE	YDR227W	DBVPG6765_04G04270	c.1180A>G	p.Lys394Glu	SIR4	Subunit of the chromatin silencing complex that binds to double-stranded DNA and nucleosomes; involved in chromatin silencing
chrIV	898521	G	A	0/1	0/0	TYPE=snp	A	missense_variant	MODERATE	YDR227W	DBVPG6765_04G04270	c.1903G>A	p.Val635Ile	SIR4	Subunit of the chromatin silencing complex that binds to double-stranded DNA and nucleosomes; involved in chromatin silencing
chrIV	899440	T	A	0/1	0/0	TYPE=snp	A	missense_variant	MODERATE	YDR227W	DBVPG6765_04G04270	c.2822T>A	p.Leu941Gln	SIR4	Subunit of the chromatin silencing complex that binds to double-stranded DNA and nucleosomes; involved in chromatin silencing
chrIV	899613	G	A	0/1	0/0	TYPE=snp	A	missense_variant	MODERATE	YDR227W	DBVPG6765_04G04270	c.2995G>A	p.Asp999Asn	SIR4	Subunit of the chromatin silencing complex that binds to double-stranded DNA and nucleosomes; involved in chromatin silencing
chrIV	899676	T	C	0/1	1/1	TYPE=snp	C	missense_variant	MODERATE	YDR227W	DBVPG6765_04G04270	c.3058T>C	p.Phe1020Leu	SIR4	Subunit of the chromatin silencing complex that binds to double-stranded DNA and nucleosomes; involved in chromatin silencing
chrIV	913797	A	G	0/1	1/1	TYPE=snp	G	missense_variant	MODERATE	YDR235W	DBVPG6765_04G04340	c.1253A>G	p.Lys418Arg	PRP42	Pre-mRNA Processing
chrIV	917363	A	G	0/1	0/0	TYPE=snp	G	missense_variant	MODERATE	YDR238C	DBVPG6765_04G04370	c.2494T>C	p.Tyr832His	SEC26	SECretory
chrIV	920843	A	G	0/1	0/0	TYPE=snp	G	missense_variant	MODERATE	YDR239C	DBVPG6765_04G04380	c.1618T>C	p.Ser540Pro	0	0
chrIV	921107	TGG	GGA	0/1	1/1	TYPE=complex	GGA	missense_variant	MODERATE	YDR239C	DBVPG6765_04G04380	c.1352_1354delCCAinsTCC	p.AlaLys451ValGln	0	0
chrIV	921250	T	A	0/1	1/1	TYPE=snp	A	missense_variant	MODERATE	YDR239C	DBVPG6765_04G04380	c.1211A>T	p.Glu404Val	0	0
chrIV	921643	T	C	0/1	1/1	TYPE=snp	C	missense_variant	MODERATE	YDR239C	DBVPG6765_04G04380	c.818A>G	p.Asn273Ser	0	0
chrIV	940484	T	C	0/1	0/0	TYPE=snp	C	missense_variant	MODERATE	YDR251W	DBVPG6765_04G04480	c.830T>C	p.Ile277Thr	PAM1	Pp2A Multicopy suppressor
chrIV	943098	T	C	0/1	1/1	TYPE=snp	C	missense_variant	MODERATE	YDR253C	DBVPG6765_04G04500	c.508A>G	p.Lys170Glu	MET32	METhionine requiring
chrIV	946678	C	A	0/1	1/1	TYPE=snp	A	missense_variant	MODERATE	YDR255C	DBVPG6765_04G04520	c.183G>T	p.Lys61Asn	RMD5	Required for Meiotic nuclear Division
chrIV	947811	C	T	0/1	1/1	TYPE=snp	T	missense_variant	MODERATE	YDR256C	DBVPG6765_04G04530	c.908G>A	p.Gly303Glu	CTA1	CaTalase A
chrIV	953728	T	A	0/1	1/1	TYPE=snp	A	missense_variant	MODERATE	YDR259C	DBVPG6765_04G04560	c.1094A>T	p.Lys365Ile	YAP6	Yeast homolog of AP-1
chrIV	953921	AG	TA	0/1	1/1	TYPE=complex	TA	missense_variant	MODERATE	YDR259C	DBVPG6765_04G04560	c.900_901delCTinsTA	p.Leu301Ile	YAP6	Yeast homolog of AP-1
chrIV	956084	C	T	0/1	1/1	TYPE=snp	T	missense_variant	MODERATE	YDR260C	DBVPG6765_04G04570	c.185G>A	p.Gly62Glu	SWM1	Spore Wall Maturation
chrIV	958126	T	C	0/1	1/1	TYPE=snp	C	missense_variant	MODERATE	YDR261C	DBVPG6765_04G04580	c.122A>G	p.Gln41Arg	EXG2	EXo-1,3-beta-Glucanase
chrIV	977986	A	G	0/1	1/1	TYPE=snp	G	missense_variant	MODERATE	YDR268W	DBVPG6765_04G04650	c.106A>G	p.Thr36Ala	MSW1	Mitochondrial aminoacyl-tRNA Synthetase, tryptophan (W)
chrIV	1002411	C	T	0/1	1/1	TYPE=snp	T	missense_variant	MODERATE	YDR283C	DBVPG6765_04G04760	c.1541G>A	p.Arg514Lys	GCN2	General Control Nonderepressible
chrIV	1012551	GTCATCATCATCATCATCATCATCATCAT	GTCATCATCATCATCATCATCATCATCATCAT	0/1	0/0	TYPE=ins	GTCATCATCATCATCATCATCATCATCATCAT	conservative_inframe_insertion	MODERATE	YDR289C	DBVPG6765_04G04820	c.829_830insATG	p.Asn277dup	RTT103	Regulator of Ty1 Transposition
chrIV	1025022	G	A	0/1	0/0	TYPE=snp	A	missense_variant	MODERATE	YDR294C	DBVPG6765_04G04860	c.1106C>T	p.Pro369Leu	DPL1	Dihydrosphingosine Phosphate Lyase
chrIV	1025206	T	C	0/1	0/0	TYPE=snp	C	missense_variant	MODERATE	YDR294C	DBVPG6765_04G04860	c.922A>G	p.Ile308Val	DPL1	Dihydrosphingosine Phosphate Lyase
chrIV	1025692	C	T	0/1	0/0	TYPE=snp	T	missense_variant	MODERATE	YDR294C	DBVPG6765_04G04860	c.436G>A	p.Asp146Asn	DPL1	Dihydrosphingosine Phosphate Lyase
chrIV	1032287	T	C	0/1	0/0	TYPE=snp	C	missense_variant	MODERATE	YDR298C	DBVPG6765_04G04900	c.409A>G	p.Lys137Glu	ATP5	ATP synthase
chrIV	1034225	A	G	0/1	1/1	TYPE=snp	G	missense_variant	MODERATE	YDR299W	DBVPG6765_04G04910	c.718A>G	p.Asn240Asp	BFR2	BreFeldin A Resistance
chrIV	1035708	T	G	0/1	0/0	TYPE=snp	G	missense_variant	MODERATE	YDR300C	DBVPG6765_04G04920	c.992A>C	p.Tyr331Ser	PRO1	PROline requiring
chrIV	1044462	T	C	0/1	0/0	TYPE=snp	C	missense_variant	MODERATE	YDR303C	DBVPG6765_04G04950	c.833A>G	p.Asn278Ser	RSC3	Remodel the Structure of Chromatin
chrIV	1049855	T	G	0/1	1/1	TYPE=snp	G	missense_variant	MODERATE	YDR307W	DBVPG6765_04G04990	c.84T>G	p.Asn28Lys	PMT7	0
chrIV	1050234	T	A	0/1	1/1	TYPE=snp	A	missense_variant	MODERATE	YDR307W	DBVPG6765_04G04990	c.463T>A	p.Phe155Ile	PMT7	0
chrIV	1053416	C	G	0/1	1/1	TYPE=snp	G	missense_variant	MODERATE	YDR309C	DBVPG6765_04G05010	c.691G>C	p.Gly231Arg	GIC2	GTPase Interactive Component
chrIV	1056970	A	G	0/1	1/1	TYPE=snp	G	missense_variant	MODERATE	YDR310C	DBVPG6765_04G05020	c.1229T>C	p.Leu410Pro	SUM1	SUppresor of Mar1-1
chrIV	1066174	T	C	0/1	0/0	TYPE=snp	C	missense_variant	MODERATE	YDR314C	DBVPG6765_04G05060	c.220A>G	p.Arg74Gly	RAD34	Homologous to RAD4
chrIV	1067751	C	T	0/1	1/1	TYPE=snp	T	missense_variant	MODERATE	YDR316W	DBVPG6765_04G05080	c.107C>T	p.Ser36Phe	OMS1	OXA1 Multicopy Suppressor
chrIV	1071351	A	G	0/1	0/0	TYPE=snp	G	missense_variant	MODERATE	YDR317W	DBVPG6765_04G05090	c.1217A>G	p.Asn406Ser	HIM1	High Induced Mutagenesis
chrIV	1073115	T	C	0/1	0/0	TYPE=snp	C	missense_variant	MODERATE	YDR319C	DBVPG6765_04G05110	c.664A>G	p.Thr222Ala	YFT2	0
chrIV	1077488	C	T	0/1	0/0	TYPE=snp	T	missense_variant	MODERATE	YDR321W	DBVPG6765_04G05140	c.836C>T	p.Pro279Leu	ASP1	ASParaginase
chrIV	1091907	A	G	0/1	0/0	TYPE=snp	G	missense_variant	MODERATE	YDR326C	DBVPG6765_04G05200	c.967T>C	p.Cys323Arg	YSP2	Yeast Suicide Protein
chrIV	1094844	G	A	0/1	1/1	TYPE=snp	A	missense_variant	MODERATE	YDR329C	DBVPG6765_04G05220	c.700C>T	p.Leu234Phe	PEX3	PEroXin
chrIV	1097545	G	A	0/1	0/0	TYPE=snp	A	missense_variant	MODERATE	YDR331W	DBVPG6765_04G05240	c.10G>A	p.Ala4Thr	GPI8	GlycosylPhosphatidylInositol anchor biosynthesis
chrIV	1100252	G	A	0/1	1/1	TYPE=snp	A	missense_variant	MODERATE	YDR332W	DBVPG6765_04G05250	c.1304G>A	p.Arg435Lys	IRC3	Increased Recombination Centers
chrIV	1103259	G	A	0/1	1/1	TYPE=snp	A	missense_variant	MODERATE	YDR333C	DBVPG6765_04G05260	c.121C>T	p.Arg41Trp	RQC1	Ribosome Quality Control
chrIV	1105045	A	T	0/1	0/0	TYPE=snp	T	missense_variant	MODERATE	YDR334W	DBVPG6765_04G05270	c.1166A>T	p.Lys389Ile	SWR1	SWi2/snf2-Related
chrIV	1112512	C	A	0/1	1/1	TYPE=snp	A	missense_variant	MODERATE	YDR335W	DBVPG6765_04G05280	c.3397C>A	p.His1133Asn	MSN5	Multicopy suppressor of SNf1 mutation
chrIV	1127927	C	G	0/1	0/0	TYPE=snp	G	missense_variant	MODERATE	YDR343C/YDR342C	DBVPG6765_04G05350	c.1342G>C	p.Ala448Pro	0	0
chrIV	1140741	T	C	0/1	1/1	TYPE=snp	C	missense_variant	MODERATE	YDR349C	DBVPG6765_04G05400	c.1384A>G	p.Ile462Val	YPS7	YaPSin
chrIV	1144835	G	C	0/1	1/1	TYPE=snp	C	missense_variant	MODERATE	YDR350C	DBVPG6765_04G05410	c.1242C>G	p.Asn414Lys	ATP22	ATPase synthase
chrIV	1146922	C	T	0/1	1/1	TYPE=snp	T	missense_variant	MODERATE	YDR351W	DBVPG6765_04G05420	c.310C>T	p.Pro104Ser	SBE2	Suppressor of BEm4
chrIV	1147463	T	C	0/1	1/1	TYPE=snp	C	missense_variant	MODERATE	YDR351W	DBVPG6765_04G05420	c.851T>C	p.Val284Ala	SBE2	Suppressor of BEm4
chrIV	1147750	A	T	0/1	1/1	TYPE=snp	T	missense_variant	MODERATE	YDR351W	DBVPG6765_04G05420	c.1138A>T	p.Asn380Tyr	SBE2	Suppressor of BEm4
chrIV	1148817	T	A	0/1	1/1	TYPE=snp	A	missense_variant	MODERATE	YDR351W	DBVPG6765_04G05420	c.2205T>A	p.Asn735Lys	SBE2	Suppressor of BEm4
chrIV	1149112	C	T	0/1	1/1	TYPE=snp	T	missense_variant	MODERATE	YDR351W	DBVPG6765_04G05420	c.2500C>T	p.Arg834Cys	SBE2	Suppressor of BEm4
chrIV	1155363	C	T	0/1	1/1	TYPE=snp	T	missense_variant	MODERATE	YDR356W	DBVPG6765_04G05460	c.1310C>T	p.Thr437Ile	SPC110	Spindle Pole Component
chrIV	1157410	T	C	0/1	1/1	TYPE=snp	C	missense_variant	MODERATE	YDR357C	DBVPG6765_04G05470	c.105A>G	p.Ile35Met	CNL1	CNo-Like
chrIV	1158801	A	G	0/1	1/1	TYPE=snp	G	missense_variant	MODERATE	YDR358W	DBVPG6765_04G05480	c.796A>G	p.Thr266Ala	GGA1	Golgi-localized, Gamma-adaptin ear homology, Arf-binding protein
chrIV	1161399	T	C	0/1	1/1	TYPE=snp	C	missense_variant	MODERATE	YDR359C	DBVPG6765_04G05490	c.1433A>G	p.Lys478Arg	EAF1	Esa1p-Associated Factor
chrIV	1162457	T	G	0/1	1/1	TYPE=snp	G	missense_variant	MODERATE	YDR359C	DBVPG6765_04G05490	c.375A>C	p.Glu125Asp	EAF1	Esa1p-Associated Factor
chrIV	1165027	G	A	0/1	0/0	TYPE=snp	A	missense_variant	MODERATE	YDR362C	DBVPG6765_04G05510	c.1618C>T	p.Pro540Ser	TFC6	Transcription Factor C
chrIV	1165591	G	A	0/1	1/1	TYPE=snp	A	missense_variant	MODERATE	YDR362C	DBVPG6765_04G05510	c.1054C>T	p.His352Tyr	TFC6	Transcription Factor C
chrIV	1166495	C	G	0/1	0/0	TYPE=snp	G	missense_variant	MODERATE	YDR362C	DBVPG6765_04G05510	c.150G>C	p.Leu50Phe	TFC6	Transcription Factor C
chrIV	1173917	T	C	0/1	0/0	TYPE=snp	C	missense_variant	MODERATE	YDR365C	DBVPG6765_04G05550	c.415A>G	p.Lys139Glu	ESF1	Eighteen S rRNA Factor
chrIV	1178241	C	A	0/1	1/1	TYPE=snp	A	missense_variant	MODERATE	YDR369C	DBVPG6765_04G05580	c.1366G>T	p.Asp456Tyr	XRS2	X-Ray Sensitive
chrIV	1180892	T	C	0/1	0/0	TYPE=snp	C	missense_variant	MODERATE	YDR370C	DBVPG6765_04G05590	c.245A>G	p.Lys82Arg	DXO1	Decapping eXOnuclease
chrIV	1189367	G	A	0/1	0/0	TYPE=snp	A	missense_variant	MODERATE	YDR376W	DBVPG6765_04G05660	c.518G>A	p.Gly173Asp	ARH1	Adrenodoxin Reductase Homolog
chrIV	1189805	G	A	0/1	0/0	TYPE=snp	A	missense_variant	MODERATE	YDR376W	DBVPG6765_04G05660	c.956G>A	p.Arg319Lys	ARH1	Adrenodoxin Reductase Homolog
chrIV	1189850	G	A	0/1	0/0	TYPE=snp	A	missense_variant	MODERATE	YDR376W	DBVPG6765_04G05660	c.1001G>A	p.Arg334Gln	ARH1	Adrenodoxin Reductase Homolog
chrIV	1189868	G	A	0/1	1/1	TYPE=snp	A	missense_variant	MODERATE	YDR376W	DBVPG6765_04G05660	c.1019G>A	p.Ser340Asn	ARH1	Adrenodoxin Reductase Homolog
chrIV	1190244	G	C	0/1	0/0	TYPE=snp	C	missense_variant	MODERATE	YDR376W	DBVPG6765_04G05660	c.1395G>C	p.Lys465Asn	ARH1	Adrenodoxin Reductase Homolog
chrIV	1190312	ACG	GCA	0/1	0/0	TYPE=complex	GCA	missense_variant	MODERATE	YDR376W	DBVPG6765_04G05660	c.1463_1465delACGinsGCA	p.AsnGly488SerSer	ARH1	Adrenodoxin Reductase Homolog
chrIV	1191432	C	T	0/1	0/0	TYPE=snp	T	missense_variant	MODERATE	YDR378C	DBVPG6765_04G05680	c.206G>A	p.Ser69Asn	LSM6	Like SM
chrIV	1191463	T	C	0/1	0/0	TYPE=snp	C	missense_variant	MODERATE	YDR378C	DBVPG6765_04G05680	c.175A>G	p.Asn59Asp	LSM6	Like SM
chrIV	1192937	G	A	0/1	0/0	TYPE=snp	A	missense_variant	MODERATE	YDR379W	DBVPG6765_04G05690	c.743G>A	p.Ser248Asn	RGA2	Rho GTPase Activating Protein
chrIV	1193739	G	C	0/1	0/0	TYPE=snp	C	missense_variant	MODERATE	YDR379W	DBVPG6765_04G05690	c.1545G>C	p.Glu515Asp	RGA2	Rho GTPase Activating Protein
chrIV	1208982	A	G	0/1	0/0	TYPE=snp	G	missense_variant	MODERATE	YDR386W	DBVPG6765_04G05770	c.875A>G	p.Asn292Ser	MUS81	MMS and UV Sensitive
chrIV	1210230	T	C	0/1	1/1	TYPE=snp	C	missense_variant	MODERATE	YDR387C	DBVPG6765_04G05780	c.1616A>G	p.Lys539Arg	CIN10	Chromosome INstability
chrIV	1210537	T	C	0/1	1/1	TYPE=snp	C	missense_variant	MODERATE	YDR387C	DBVPG6765_04G05780	c.1309A>G	p.Asn437Asp	CIN10	Chromosome INstability
chrIV	1210554	C	G	0/1	1/1	TYPE=snp	G	missense_variant	MODERATE	YDR387C	DBVPG6765_04G05780	c.1292G>C	p.Ser431Thr	CIN10	Chromosome INstability
chrIV	1210593	C	T	0/1	0/0	TYPE=snp	T	missense_variant	MODERATE	YDR387C	DBVPG6765_04G05780	c.1253G>A	p.Arg418Lys	CIN10	Chromosome INstability
chrIV	1211140	C	T	0/1	1/1	TYPE=snp	T	missense_variant	MODERATE	YDR387C	DBVPG6765_04G05780	c.706G>A	p.Ala236Thr	CIN10	Chromosome INstability
chrIV	1220733	A	T	0/1	0/0	TYPE=snp	T	missense_variant	MODERATE	YDR392W	DBVPG6765_04G05830	c.14A>T	p.His5Leu	SPT3	SuPpressor of Ty's
chrV	7123	C	T	0/1	0/0	TYPE=snp	T	missense_variant	MODERATE	NA	DBVPG6765_05G00020	c.65C>T	p.Ser22Phe	0	0
chrV	29274	A	T	0/1	0/0	TYPE=snp	T	missense_variant	MODERATE	YEL065W	DBVPG6765_05G00110	c.328A>T	p.Thr110Ser	SIT1	Siderophore Iron Transport
chrV	31584	C	T	0/1	0/0	TYPE=snp	T	missense_variant	MODERATE	YEL064C	DBVPG6765_05G00120	c.946G>A	p.Val316Ile	AVT2	Amino acid Vacuolar Transport
chrV	46148	G	A	0/1	1/1	TYPE=snp	A	missense_variant	MODERATE	YEL058W	DBVPG6765_05G00180	c.1609G>A	p.Glu537Lys	PCM1	PhosphoaCetylglucosamine Mutase
chrV	48771	C	T	0/1	1/1	TYPE=snp	T	missense_variant	MODERATE	YEL056W	DBVPG6765_05G00200	c.314C>T	p.Pro105Leu	HAT2	Histone AcetylTransferase
chrV	49948	G	T	0/1	1/1	TYPE=snp	T	missense_variant	MODERATE	YEL055C	DBVPG6765_05G00210	c.2882C>A	p.Thr961Asn	POL5	POLymerase
chrV	55319	A	G	0/1	1/1	TYPE=snp	G	missense_variant	MODERATE	YEL053C	DBVPG6765_05G00230	c.2072T>C	p.Val691Ala	MAK10	MAintenance of Killer
chrV	57351	C	T	0/1	1/1	TYPE=snp	T	missense_variant	MODERATE	YEL053C	DBVPG6765_05G00230	c.40G>A	p.Asp14Asn	MAK10	MAintenance of Killer
chrV	65040	G	A	0/1	0/0	TYPE=snp	A	missense_variant	MODERATE	YEL049W	DBVPG6765_05G00270	c.25G>A	p.Ala9Thr	PAU2	seriPAUperin family
chrV	72255	C	A	0/1	1/1	TYPE=snp	A	missense_variant	MODERATE	YEL043W	DBVPG6765_05G00320	c.492C>A	p.Ser164Arg	GTA1	Golgi vesicle Trafficking Associated
chrV	74617	C	A	0/1	0/0	TYPE=snp	A	missense_variant	MODERATE	YEL043W	DBVPG6765_05G00320	c.2854C>A	p.His952Asn	GTA1	Golgi vesicle Trafficking Associated
chrV	77289	A	C	0/1	1/1	TYPE=snp	C	missense_variant	MODERATE	YEL041W	DBVPG6765_05G00340	c.59A>C	p.Asp20Ala	YEF1	0
chrV	77394	G	C	0/1	1/1	TYPE=snp	C	missense_variant	MODERATE	YEL041W	DBVPG6765_05G00340	c.164G>C	p.Gly55Ala	YEF1	0
chrV	77759	A	G	0/1	1/1	TYPE=snp	G	missense_variant	MODERATE	YEL041W	DBVPG6765_05G00340	c.529A>G	p.Lys177Glu	YEF1	0
chrV	78540	T	C	0/1	1/1	TYPE=snp	C	missense_variant	MODERATE	YEL041W	DBVPG6765_05G00340	c.1310T>C	p.Leu437Pro	YEF1	0
chrV	78710	G	T	0/1	1/1	TYPE=snp	T	missense_variant	MODERATE	YEL041W	DBVPG6765_05G00340	c.1480G>T	p.Ala494Ser	YEF1	0
chrV	80246	C	T	0/1	1/1	TYPE=snp	T	missense_variant	MODERATE	YEL040W	DBVPG6765_05G00350	c.907C>T	p.Pro303Ser	UTR2	Unidentified TRanscript
chrV	87791	T	C	0/1	0/0	TYPE=snp	C	missense_variant	MODERATE	YEL038W	DBVPG6765_05G00370	c.80T>C	p.Phe27Ser	UTR4	Unidentified TRanscript
chrV	91657	A	G	0/1	0/0	TYPE=snp	G	missense_variant	MODERATE	YEL036C	DBVPG6765_05G00390	c.119T>C	p.Phe40Ser	ANP1	ANP and osmotic sensitive
chrV	103079	G	A	0/1	1/1	TYPE=snp	A	missense_variant	MODERATE	YEL030W	DBVPG6765_05G00440	c.1060G>A	p.Glu354Lys	ECM10	ExtraCellular Mutant
chrV	103243	A	C	0/1	1/1	TYPE=snp	C	missense_variant	MODERATE	YEL030W	DBVPG6765_05G00440	c.1224A>C	p.Lys408Asn	ECM10	ExtraCellular Mutant
chrV	119451	C	G	0/1	1/1	TYPE=snp	G	missense_variant	MODERATE	YEL022W	DBVPG6765_05G00520	c.805C>G	p.Gln269Glu	GEA2	Guanine nucleotide Exchange on ARF
chrV	126945	G	A	0/1	0/0	TYPE=snp	A	missense_variant	MODERATE	YEL020C	DBVPG6765_05G00550	c.1631C>T	p.Pro544Leu	PXP1	PeroXisomal Protein
chrV	129498	G	T	0/1	0/0	TYPE=snp	T	missense_variant	MODERATE	YEL019C	DBVPG6765_05G00560	c.80C>A	p.Ala27Asp	MMS21	Methyl MethaneSulfonate sensitivity
chrV	132910	T	C	0/1	0/0	TYPE=snp	C	missense_variant	MODERATE	YEL017W	DBVPG6765_05G00580	c.980T>C	p.Met327Thr	GTT3	GlutaThione Transferase
chrV	142053	C	T	0/1	1/1	TYPE=snp	T	missense_variant	MODERATE	YEL011W	DBVPG6765_05G00630	c.664C>T	p.Pro222Ser	GLC3	GLyCogen
chrV	142621	A	T	0/1	0/0	TYPE=snp	T	missense_variant	MODERATE	YEL011W	DBVPG6765_05G00630	c.1232A>T	p.Gln411Leu	GLC3	GLyCogen
chrV	147426	T	G	0/1	0/0	TYPE=snp	G	missense_variant	MODERATE	YEL009C	DBVPG6765_05G00640	c.272A>C	p.Asp91Ala	GCN4	General Control Nonderepressible
chrV	151785	A	G	0/1	1/1	TYPE=snp	G	missense_variant	MODERATE	YEL007W	DBVPG6765_05G00660	c.1960A>G	p.Thr654Ala	MIT1	Muc1 expressed Independent of TEC1
chrV	158905	G	A	0/1	0/0	TYPE=snp	A	missense_variant	MODERATE	YEL001C	DBVPG6765_05G00720	c.11C>T	p.Ser4Phe	IRC22	Increased Recombination Centers
chrV	161529	C	T	0/1	0/0	TYPE=snp	T	missense_variant	MODERATE	YER001W	DBVPG6765_05G00730	c.74C>T	p.Ala25Val	MNN1	MaNNosyltransferase
chrV	173711	A	G	0/1	1/1	TYPE=snp	G	missense_variant	MODERATE	YER007W	DBVPG6765_05G00790	c.1250A>G	p.Glu417Gly	PAC2	Perish in the Absence of Cin8p
chrV	176851	G	A	0/1	1/1	TYPE=snp	A	missense_variant	MODERATE	YER008C	DBVPG6765_05G00810	c.2903C>T	p.Ala968Val	SEC3	SECretory
chrV	177264	C	T	0/1	0/0	TYPE=snp	T	missense_variant	MODERATE	YER008C	DBVPG6765_05G00810	c.2490G>A	p.Met830Ile	SEC3	SECretory
chrV	179202	T	C	0/1	0/0	TYPE=snp	C	missense_variant	MODERATE	YER008C	DBVPG6765_05G00810	c.552A>G	p.Ile184Met	SEC3	SECretory
chrV	179398	T	C	0/1	0/0	TYPE=snp	C	missense_variant	MODERATE	YER008C	DBVPG6765_05G00810	c.356A>G	p.Lys119Arg	SEC3	SECretory
chrV	181193	G	A	0/1	1/1	TYPE=snp	A	missense_variant	MODERATE	YER010C	DBVPG6765_05G00830	c.80C>T	p.Thr27Met	0	0
chrV	204922	C	T	0/1	0/0	TYPE=snp	T	missense_variant	MODERATE	YER021W	DBVPG6765_05G00950	c.77C>T	p.Ala26Val	RPN3	Regulatory Particle Non-ATPase
chrV	219781	A	G	0/1	1/1	TYPE=snp	G	missense_variant	MODERATE	YER028C	DBVPG6765_05G01020	c.334T>C	p.Ser112Pro	MIG3	Multicopy Inhibitor of Growth
chrV	221088	C	T	0/1	1/1	TYPE=snp	T	missense_variant	MODERATE	YER029C	DBVPG6765_05G01030	c.328G>A	p.Val110Met	SMB1	SmB/B' homolog
chrV	225358	G	T	0/1	0/0	TYPE=snp	T	missense_variant	MODERATE	YER032W	DBVPG6765_05G01060	c.2187G>T	p.Glu729Asp	FIR1	Factor Interacting with REF2
chrV	230463	G	A	0/1	1/1	TYPE=snp	A	missense_variant	MODERATE	YER034W	DBVPG6765_05G01080	c.362G>A	p.Ser121Asn	0	0
chrV	235909	C	T	0/1	1/1	TYPE=snp	T	missense_variant	MODERATE	YER038C	DBVPG6765_05G01120	c.613G>A	p.Glu205Lys	KRE29	Killer toxin REsistant
chrV	236373	G	A	0/1	1/1	TYPE=snp	A	missense_variant	MODERATE	YER038C	DBVPG6765_05G01120	c.149C>T	p.Thr50Ile	KRE29	Killer toxin REsistant
chrV	238781	G	A	0/1	1/1	TYPE=snp	A	missense_variant	MODERATE	YER040W	DBVPG6765_05G01140	c.718G>A	p.Asp240Asn	GLN3	GLutamiNe metabolism
chrV	239296	T	A	0/1	1/1	TYPE=snp	A	missense_variant	MODERATE	YER040W	DBVPG6765_05G01140	c.1233T>A	p.Ser411Arg	GLN3	GLutamiNe metabolism
chrV	239298	A	G	0/1	0/0	TYPE=snp	G	missense_variant	MODERATE	YER040W	DBVPG6765_05G01140	c.1235A>G	p.Asp412Gly	GLN3	GLutamiNe metabolism
chrV	239990	A	G	0/1	1/1	TYPE=snp	G	missense_variant	MODERATE	YER040W	DBVPG6765_05G01140	c.1927A>G	p.Ile643Val	GLN3	GLutamiNe metabolism
chrV	254215	C	G	0/1	1/1	TYPE=snp	G	missense_variant	MODERATE	YER047C	DBVPG6765_05G01220	c.553G>C	p.Asp185His	SAP1	Sin1 Associated Protein
chrV	254407	G	A	0/1	1/1	TYPE=snp	A	missense_variant	MODERATE	YER047C	DBVPG6765_05G01220	c.361C>T	p.Pro121Ser	SAP1	Sin1 Associated Protein
chrV	262326	A	C	0/1	0/0	TYPE=snp	C	missense_variant	MODERATE	YER050C	DBVPG6765_05G01260	c.195T>G	p.Ile65Met	RSM18	Ribosomal Small subunit of Mitochondria
chrV	280607	C	A	0/1	0/0	TYPE=snp	A	missense_variant	MODERATE	YER059W	DBVPG6765_05G01350	c.32C>A	p.Thr11Lys	PCL6	Pho85 CycLin
chrV	282982	T	C	0/1	1/1	TYPE=snp	C	missense_variant	MODERATE	YER060W	DBVPG6765_05G01360	c.464T>C	p.Val155Ala	FCY21	FluoroCYtosine resistance
chrV	290860	G	A	0/1	1/1	TYPE=snp	A	missense_variant	MODERATE	YER064C	DBVPG6765_05G01410	c.1315C>T	p.Pro439Ser	VHR2	VHt1 Regulator
chrV	291759	T	C	0/1	1/1	TYPE=snp	C	missense_variant	MODERATE	YER064C	DBVPG6765_05G01410	c.416A>G	p.Glu139Gly	VHR2	VHt1 Regulator
chrV	294754	C	T	0/1	1/1	TYPE=snp	T	missense_variant	MODERATE	YER065C	DBVPG6765_05G01420	c.94G>A	p.Asp32Asn	ICL1	IsoCitrate Lyase
chrV	298271	T	C	0/1	1/1	TYPE=snp	C	missense_variant	MODERATE	YER066W	DBVPG6765_05G01430	c.98T>C	p.Ile33Thr	RRT13	Regulator of rDNA Transcription
chrV	298535	G	A	0/1	1/1	TYPE=snp	A	missense_variant	MODERATE	YER066W	DBVPG6765_05G01430	c.362G>A	p.Arg121His	RRT13	Regulator of rDNA Transcription
chrV	302263	T	G	0/1	1/1	TYPE=snp	G	missense_variant	MODERATE	YER068W	DBVPG6765_05G01450	c.1282T>G	p.Tyr428Asp	MOT2	Modulator Of Transcription
chrV	305256	T	G	0/1	0/0	TYPE=snp	G	missense_variant	MODERATE	YER069W	DBVPG6765_05G01460	c.1914T>G	p.Asp638Glu	ARG56	ARGinine requiring
chrV	321135	A	C	0/1	1/1	TYPE=snp	C	missense_variant	MODERATE	YER076C	DBVPG6765_05G01540	c.293T>G	p.Ile98Ser	0	0
chrV	322786	G	A	0/1	0/0	TYPE=snp	A	missense_variant	MODERATE	YER077C	DBVPG6765_05G01550	c.1744C>T	p.Leu582Phe	MRX1	Mitochondrial oRganization of gene eXpression (MIOREX)
chrV	353606	T	C	0/1	1/1	TYPE=snp	C	missense_variant	MODERATE	YER093C	DBVPG6765_05G01720	c.1897A>G	p.Ile633Val	TSC11	Temperature-sensitive Suppressors of Csg2 mutants
chrV	353878	A	C	0/1	1/1	TYPE=snp	C	missense_variant	MODERATE	YER093C	DBVPG6765_05G01720	c.1625T>G	p.Ile542Arg	TSC11	Temperature-sensitive Suppressors of Csg2 mutants
chrV	354663	A	T	0/1	1/1	TYPE=snp	T	missense_variant	MODERATE	YER093C	DBVPG6765_05G01720	c.840T>A	p.Asp280Glu	TSC11	Temperature-sensitive Suppressors of Csg2 mutants
chrV	369377	G	T	0/1	1/1	TYPE=snp	T	missense_variant	MODERATE	YER101C	DBVPG6765_05G01800	c.305C>A	p.Pro102His	AST2	ATPase STabilizing
chrV	375893	C	G	0/1	1/1	TYPE=snp	G	missense_variant	MODERATE	YER105C	DBVPG6765_05G01840	c.4006G>C	p.Val1336Leu	NUP157	NUclear Pore
chrV	378510	C	G	0/1	0/0	TYPE=snp	G	missense_variant	MODERATE	YER105C	DBVPG6765_05G01840	c.1389G>C	p.Glu463Asp	NUP157	NUclear Pore
chrV	379342	T	G	0/1	1/1	TYPE=snp	G	missense_variant	MODERATE	YER105C	DBVPG6765_05G01840	c.557A>C	p.Asn186Thr	NUP157	NUclear Pore
chrV	380876	A	C	0/1	0/0	TYPE=snp	C	missense_variant	MODERATE	YER106W	DBVPG6765_05G01850	c.664A>C	p.Lys222Gln	MAM1	Monopolar microtubule Attachment during Meiosis I
chrV	387425	C	T	0/1	1/1	TYPE=snp	T	missense_variant	MODERATE	YER110C	DBVPG6765_05G01880	c.2563G>A	p.Gly855Ser	KAP123	KAryoPherin
chrV	400189	T	C	0/1	0/0	TYPE=snp	C	missense_variant	MODERATE	YER114C	DBVPG6765_05G01920	c.1408A>G	p.Thr470Ala	BOI2	Bem1 (One) Interacting protein
chrV	403754	T	C	0/1	1/1	TYPE=snp	C	missense_variant	MODERATE	YER116C	DBVPG6765_05G01940	c.301A>G	p.Arg101Gly	SLX8	Synthetic Lethal of unknown (X) function
chrV	411410	T	C	0/1	1/1	TYPE=snp	C	missense_variant	MODERATE	YER122C	DBVPG6765_05G02000	c.824A>G	p.Asp275Gly	GLO3	GLyOxalase
chrV	412806	G	T	0/1	1/1	TYPE=snp	T	missense_variant	MODERATE	YER123W	DBVPG6765_05G02010	c.112G>T	p.Gly38Cys	YCK3	Yeast Casein Kinase
chrV	424079	G	C	0/1	1/1	TYPE=snp	C	missense_variant	MODERATE	YER128W	DBVPG6765_05G02060	c.340G>C	p.Asp114His	VFA1	Vps Four-Associated
chrV	425178	G	A	0/1	0/0	TYPE=snp	A	missense_variant	MODERATE	YER129W	DBVPG6765_05G02070	c.17G>A	p.Arg6Lys	SAK1	Snf1 Activating Kinase
chrV	428043	G	A	0/1	1/1	TYPE=snp	A	missense_variant	MODERATE	YER129W	DBVPG6765_05G02070	c.2882G>A	p.Ser961Asn	SAK1	Snf1 Activating Kinase
chrV	467602	C	G	0/1	1/1	TYPE=snp	G	missense_variant	MODERATE	YER144C	DBVPG6765_05G02200	c.196G>C	p.Glu66Gln	UBP5	UBiquitin-specific Protease
chrV	485870	C	T	0/1	1/1	TYPE=snp	T	missense_variant	MODERATE	YER155C	DBVPG6765_05G02310	c.4570G>A	p.Asp1524Asn	BEM2	Bud EMergence
chrV	488268	A	T	0/1	1/1	TYPE=snp	T	missense_variant	MODERATE	YER155C	DBVPG6765_05G02310	c.2172T>A	p.Phe724Leu	BEM2	Bud EMergence
chrV	488482	G	A	0/1	1/1	TYPE=snp	A	missense_variant	MODERATE	YER155C	DBVPG6765_05G02310	c.1958C>T	p.Ser653Leu	BEM2	Bud EMergence
chrV	489863	T	C	0/1	1/1	TYPE=snp	C	missense_variant	MODERATE	YER155C	DBVPG6765_05G02310	c.577A>G	p.Asn193Asp	BEM2	Bud EMergence
chrV	490127	A	G	0/1	0/0	TYPE=snp	G	missense_variant	MODERATE	YER155C	DBVPG6765_05G02310	c.313T>C	p.Tyr105His	BEM2	Bud EMergence
chrV	493520	A	G	0/1	1/1	TYPE=snp	G	missense_variant	MODERATE	YER157W	DBVPG6765_05G02330	c.1141A>G	p.Ile381Val	COG3	Conserved Oligomeric Golgi complex
chrV	496801	A	T	0/1	1/1	TYPE=snp	T	missense_variant	MODERATE	YER158C	DBVPG6765_05G02340	c.1033T>A	p.Ser345Thr	0	0
chrV	501437	A	G	0/1	0/0	TYPE=snp	G	missense_variant	MODERATE	YER161C	DBVPG6765_05G02360	c.436T>C	p.Ser146Pro	SPT2	SuPpressor of Ty's
chrV	507801	C	T	0/1	1/1	TYPE=snp	T	missense_variant	MODERATE	YER164W	DBVPG6765_05G02390	c.887C>T	p.Ala296Val	CHD1	Chromatin organization modifier, Helicase, and DNA-binding domains
chrV	512613	G	A	0/1	1/1	TYPE=snp	A	missense_variant	MODERATE	YER165W	DBVPG6765_05G02400	c.718G>A	p.Ala240Thr	PAB1	Poly(A) Binding protein
chrV	522672	T	C	0/1	1/1	TYPE=snp	C	missense_variant	MODERATE	YER168C	DBVPG6765_05G02430	c.1498A>G	p.Met500Val	CCA1	tRNA CCA-pyrophosphorylase
chrV	528172	T	C	0/1	1/1	TYPE=snp	C	missense_variant	MODERATE	YER170W	DBVPG6765_05G02450	c.697T>C	p.Phe233Leu	ADK2	ADenylate Kinase
chrV	533713	G	C	0/1	1/1	TYPE=snp	C	missense_variant	MODERATE	YER172C	DBVPG6765_05G02470	c.3809C>G	p.Ser1270Cys	BRR2	Bad Response to Refrigeration
chrV	541040	C	T	0/1	1/1	TYPE=snp	T	missense_variant	MODERATE	YER175C	DBVPG6765_05G02500	c.824G>A	p.Arg275Lys	TMT1	Trans-aconitate MethylTransferase
chrV	541155	T	C	0/1	1/1	TYPE=snp	C	missense_variant	MODERATE	YER175C	DBVPG6765_05G02500	c.709A>G	p.Met237Val	TMT1	Trans-aconitate MethylTransferase
chrV	544227	A	C	0/1	1/1	TYPE=snp	C	missense_variant	MODERATE	YER176W	DBVPG6765_05G02510	c.1040A>C	p.Lys347Thr	ECM32	ExtraCellular Mutant
chrVI	23262	G	A	0/1	1/1	TYPE=snp	A	missense_variant	MODERATE	YFL047W	DBVPG6765_06G00060	c.1015G>A	p.Ala339Thr	RGD2	RhoGAP domain
chrVI	32242	G	A	0/1	1/1	TYPE=snp	A	missense_variant	MODERATE	YFL041W	DBVPG6765_06G00120	c.1276G>A	p.Asp426Asn	FET5	FErrous Transport
chrVI	41893	C	T	0/1	1/1	TYPE=snp	T	missense_variant	MODERATE	YFL036W	DBVPG6765_06G00170	c.1297C>T	p.His433Tyr	RPO41	RNA POlymerase
chrVI	45217	T	C	0/1	0/0	TYPE=snp	C	missense_variant	MODERATE	YFL034C-B	DBVPG6765_06G00180	c.484A>G	p.Thr162Ala	MOB2	Mps One Binder
chrVI	47326	G	A	0/1	1/1	TYPE=snp	A	missense_variant	MODERATE	YFL034W	DBVPG6765_06G00200	c.28G>A	p.Val10Ile	MIL1	Medium adaptin-Interacting Ligand
chrVI	48250	G	A	0/1	0/0	TYPE=snp	A	missense_variant	MODERATE	YFL034W	DBVPG6765_06G00200	c.952G>A	p.Val318Ile	MIL1	Medium adaptin-Interacting Ligand
chrVI	54454	C	T	0/1	1/1	TYPE=snp	T	missense_variant	MODERATE	YFL033C	DBVPG6765_06G00210	c.1753G>A	p.Gly585Ser	RIM15	Regulator of IME2
chrVI	54694	T	C	0/1	1/1	TYPE=snp	C	missense_variant	MODERATE	YFL033C	DBVPG6765_06G00210	c.1513A>G	p.Lys505Glu	RIM15	Regulator of IME2
chrVI	54737	G	C	0/1	1/1	TYPE=snp	C	missense_variant	MODERATE	YFL033C	DBVPG6765_06G00210	c.1470C>G	p.His490Gln	RIM15	Regulator of IME2
chrVI	56238	C	T	0/1	1/1	TYPE=snp	T	missense_variant	MODERATE	YFL033C	DBVPG6765_06G00210	c.22G>A	p.Ala8Thr	RIM15	Regulator of IME2
chrVI	59183	C	T	0/1	0/0	TYPE=snp	T	missense_variant	MODERATE	YFL030W	DBVPG6765_06G00230	c.502C>T	p.Pro168Ser	AGX1	Alanine:Glyoxylate aminotrans(X)ferase
chrVI	70926	T	G	0/1	1/1	TYPE=snp	G	missense_variant	MODERATE	YFL024C	DBVPG6765_06G00290	c.1300A>C	p.Asn434His	EPL1	Enhancer of Polycomb Like
chrVI	74091	G	A	0/1	0/0	TYPE=snp	A	missense_variant	MODERATE	YFL023W	DBVPG6765_06G00300	c.1226G>A	p.Gly409Glu	BUD27	BUD site selection
chrVI	84751	T	G	0/1	1/1	TYPE=snp	G	missense_variant	MODERATE	YFL018C	DBVPG6765_06G00340	c.615A>C	p.Lys205Asn	LPD1	LiPoamide Dehydrogenase
chrVI	91069	T	C	0/1	0/0	TYPE=snp	C	missense_variant	MODERATE	YFL013C	DBVPG6765_06G00390	c.1102A>G	p.Asn368Asp	IES1	Subunit of the INO80 chromatin remodeling complex; relocalizes to the cytosol in response to hypoxia
chrVI	93072	A	C	0/1	0/0	TYPE=snp	C	missense_variant	MODERATE	YFL012W	DBVPG6765_06G00400	c.186A>C	p.Lys62Asn	0	0
chrVI	97547	C	T	0/1	1/1	TYPE=snp	T	missense_variant	MODERATE	YFL010C	DBVPG6765_06G00420	c.407G>A	p.Ser136Asn	WWM1	WW domain containing protein interacting with Metacaspase
chrVI	102336	A	G	0/1	1/1	TYPE=snp	G	missense_variant	MODERATE	YFL008W	DBVPG6765_06G00440	c.701A>G	p.Gln234Arg	SMC1	Stability of MiniChromosomes
chrVI	107000	G	A	0/1	0/0	TYPE=snp	A	missense_variant	MODERATE	YFL007W	DBVPG6765_06G00450	c.1315G>A	p.Val439Ile	BLM10	BLeoMycin resistance
chrVI	133519	G	A	0/1	0/0	TYPE=snp	A	missense_variant	MODERATE	YFR006W	DBVPG6765_06G00560	c.1126G>A	p.Val376Ile	0	0
chrVI	136299	C	T	0/1	1/1	TYPE=snp	T	missense_variant	MODERATE	YFR007W	DBVPG6765_06G00570	c.749C>T	p.Thr250Ile	YFH7	0
chrVI	153663	C	T	0/1	1/1	TYPE=snp	T	missense_variant	MODERATE	YFR013W	DBVPG6765_06G00620	c.1552C>T	p.Pro518Ser	IOC3	Iswi One Complex
chrVI	155217	G	T	0/1	0/0	TYPE=snp	T	missense_variant	MODERATE	YFR014C	DBVPG6765_06G00630	c.850C>A	p.Pro284Thr	CMK1	CalModulin dependent protein Kinase
chrVI	158194	T	G	0/1	0/0	TYPE=snp	G	missense_variant	MODERATE	YFR015C	DBVPG6765_06G00640	c.382A>C	p.Ile128Leu	GSY1	Glycogen SYnthase
chrVI	159310	T	C	0/1	0/0	TYPE=snp	C	missense_variant	MODERATE	YFR016C	DBVPG6765_06G00650	c.3497A>G	p.His1166Arg	AIP5	Actin Interacting Protein
chrVI	166935	A	G	0/1	1/1	TYPE=snp	G	missense_variant	MODERATE	YFR019W	DBVPG6765_06G00680	c.359A>G	p.Asn120Ser	FAB1	Forms Aploid and Binucleate cells
chrVI	167024	A	T	0/1	0/0	TYPE=snp	T	missense_variant	MODERATE	YFR019W	DBVPG6765_06G00680	c.448A>T	p.Asn150Tyr	FAB1	Forms Aploid and Binucleate cells
chrVI	175313	T	C	0/1	0/0	TYPE=snp	C	missense_variant	MODERATE	YFR020W	DBVPG6765_06G00690	c.536T>C	p.Ile179Thr	CSS2	Condition Specific Secretion
chrVI	175367	C	G	0/1	0/0	TYPE=snp	G	missense_variant	MODERATE	YFR020W	DBVPG6765_06G00690	c.590C>G	p.Ala197Gly	CSS2	Condition Specific Secretion
chrVI	184683	T	G	0/1	0/0	TYPE=snp	G	missense_variant	MODERATE	YFR024C-A	DBVPG6765_06G00730	c.696A>C	p.Glu232Asp	LSB3	Las Seventeen Binding protein
chrVI	186479	C	T	0/1	0/0	TYPE=snp	T	missense_variant	MODERATE	YFR025C	DBVPG6765_06G00740	c.311G>A	p.Gly104Asp	HIS2	HIStidine requiring
chrVI	190123	G	A	0/1	1/1	TYPE=snp	A	missense_variant	MODERATE	YFR028C	DBVPG6765_06G00770	c.1523C>T	p.Thr508Met	CDC14	Cell Division Cycle
chrVI	190423	CTCGA	TTCGT	0/1	0/0	TYPE=complex	TTCGT	missense_variant	MODERATE	YFR028C	DBVPG6765_06G00770	c.1219_1223delTCGAGinsACGAA	p.SerSer407ThrAsn	CDC14	Cell Division Cycle
chrVI	199130	A	T	0/1	0/0	TYPE=snp	T	missense_variant	MODERATE	YFR031C	DBVPG6765_06G00800	c.2529T>A	p.His843Gln	SMC2	Structural Maintenance of Chromosomes
chrVI	200631	A	G	0/1	0/0	TYPE=snp	G	missense_variant	MODERATE	YFR031C	DBVPG6765_06G00800	c.1028T>C	p.Phe343Ser	SMC2	Structural Maintenance of Chromosomes
chrVI	204492	T	C	0/1	1/1	TYPE=snp	C	missense_variant	MODERATE	YFR032C	DBVPG6765_06G00820	c.20A>G	p.Asn7Ser	RRT5	Regulator of rDNA Transcription
chrVI	204818	T	G	0/1	0/0	TYPE=snp	G	missense_variant	MODERATE	YFR032C-A	DBVPG6765_06G00830	c.172A>C	p.Lys58Gln	RPL29	Ribosomal Protein of the Large subunit
chrVI	206212	C	T	0/1	0/0	TYPE=snp	T	missense_variant	MODERATE	YFR033C	DBVPG6765_06G00840	c.109G>A	p.Ala37Thr	QCR6	ubiQuinol-cytochrome C oxidoReductase
chrVI	207493	G	A	0/1	0/0	TYPE=snp	A	missense_variant	MODERATE	YFR034C	DBVPG6765_06G00850	c.17C>T	p.Ser6Phe	PHO4	PHOsphate metabolism
chrVI	211757	A	G	0/1	1/1	TYPE=snp	G	missense_variant	MODERATE	YFR038W	DBVPG6765_06G00880	c.826A>G	p.Thr276Ala	IRC5	Increased Recombination Centers
chrVI	216370	G	A	0/1	0/0	TYPE=snp	A	missense_variant	MODERATE	YFR040W	DBVPG6765_06G00900	c.592G>A	p.Glu198Lys	SAP155	Sit4 Associated Protein
chrVI	217695	T	A	0/1	0/0	TYPE=snp	A	missense_variant	MODERATE	YFR040W	DBVPG6765_06G00900	c.1917T>A	p.Asn639Lys	SAP155	Sit4 Associated Protein
chrVI	218673	T	A	0/1	1/1	TYPE=snp	A	missense_variant	MODERATE	YFR040W	DBVPG6765_06G00900	c.2895T>A	p.His965Gln	SAP155	Sit4 Associated Protein
chrVI	225418	T	G	0/1	1/1	TYPE=snp	G	missense_variant	MODERATE	YFR046C	DBVPG6765_06G00960	c.289A>C	p.Ile97Leu	CNN1	Co-purified with NNf1p
chrVII	6585	A	G	0/1	1/1	TYPE=snp	G	missense_variant	MODERATE	YGL261C/YIL176C	DBVPG6765_07G00030	c.353T>C	p.Ile118Thr	0	0
chrVII	13839	C	T	0/1	1/1	TYPE=snp	T	missense_variant	MODERATE	YGL257C	DBVPG6765_07G00050	c.688G>A	p.Ala230Thr	MNT2	MaNnosylTransferase
chrVII	15613	G	A	0/1	1/1	TYPE=snp	A	missense_variant	MODERATE	YGL256W	DBVPG6765_07G00060	c.86G>A	p.Ser29Asn	ADH4	Alcohol DeHydrogenase
chrVII	15789	G	C	0/1	1/1	TYPE=snp	C	missense_variant	MODERATE	YGL256W	DBVPG6765_07G00060	c.262G>C	p.Glu88Gln	ADH4	Alcohol DeHydrogenase
chrVII	22994	G	C	0/1	1/1	TYPE=snp	C	missense_variant	MODERATE	YGL254W	DBVPG6765_07G00080	c.317G>C	p.Arg106Pro	FZF1	Five Zinc Fingers
chrVII	29291	A	T	0/1	0/0	TYPE=snp	T	missense_variant	MODERATE	YGL251C	DBVPG6765_07G00110	c.2531T>A	p.Phe844Tyr	HFM1	Helicase Family Member
chrVII	32290	G	A	0/1	1/1	TYPE=snp	A	missense_variant	MODERATE	YGL250W	DBVPG6765_07G00120	c.5G>A	p.Ser2Asn	RMR1	Reduced Meiotic Recombination
chrVII	36824	A	G	0/1	1/1	TYPE=snp	G	missense_variant	MODERATE	YGL248W	DBVPG6765_07G00140	c.796A>G	p.Lys266Glu	PDE1	PhosphoDiEsterase
chrVII	38031	A	T	0/1	1/1	TYPE=snp	T	missense_variant	MODERATE	YGL246C	DBVPG6765_07G00160	c.1126T>A	p.Ser376Thr	RAI1	Rat1p Interacting Protein
chrVII	47598	C	G	0/1	1/1	TYPE=snp	G	missense_variant	MODERATE	YGL241W	DBVPG6765_07G00210	c.1777C>G	p.Gln593Glu	KAP114	KAryoPherin
chrVII	47942	G	C	0/1	0/0	TYPE=snp	C	missense_variant	MODERATE	YGL241W	DBVPG6765_07G00210	c.2121G>C	p.Met707Ile	KAP114	KAryoPherin
chrVII	51176	A	G	0/1	1/1	TYPE=snp	G	missense_variant	MODERATE	YGL238W	DBVPG6765_07G00230	c.1249A>G	p.Lys417Glu	CSE1	Chromosome SEgregation
chrVII	54584	T	C	0/1	0/0	TYPE=snp	C	missense_variant	MODERATE	YGL236C	DBVPG6765_07G00250	c.1588A>G	p.Lys530Glu	MTO1	Mitochondrial Translation Optimization
chrVII	58189	A	C	0/1	1/1	TYPE=snp	C	missense_variant	MODERATE	YGL234W	DBVPG6765_07G00260	c.1331A>C	p.Glu444Ala	ADE57	ADEnine requiring
chrVII	67141	A	G	0/1	1/1	TYPE=snp	G	missense_variant	MODERATE	YGL229C	DBVPG6765_07G00310	c.196T>C	p.Phe66Leu	SAP4	Sit4 Associated Protein
chrVII	68386	A	T	0/1	1/1	TYPE=snp	T	missense_variant	MODERATE	YGL228W	DBVPG6765_07G00320	c.412A>T	p.Ile138Leu	SHE10	Sensitivity to High Expression
chrVII	68444	G	A	0/1	1/1	TYPE=snp	A	missense_variant	MODERATE	YGL228W	DBVPG6765_07G00320	c.470G>A	p.Cys157Tyr	SHE10	Sensitivity to High Expression
chrVII	68588	A	G	0/1	1/1	TYPE=snp	G	missense_variant	MODERATE	YGL228W	DBVPG6765_07G00320	c.614A>G	p.His205Arg	SHE10	Sensitivity to High Expression
chrVII	68762	A	G	0/1	1/1	TYPE=snp	G	missense_variant	MODERATE	YGL228W	DBVPG6765_07G00320	c.788A>G	p.Asp263Gly	SHE10	Sensitivity to High Expression
chrVII	69626	T	G	0/1	1/1	TYPE=snp	G	missense_variant	MODERATE	YGL228W	DBVPG6765_07G00320	c.1652T>G	p.Leu551Arg	SHE10	Sensitivity to High Expression
chrVII	72064	G	A	0/1	1/1	TYPE=snp	A	missense_variant	MODERATE	YGL227W	DBVPG6765_07G00330	c.2015G>A	p.Gly672Glu	VID30	Vacuolar Import and Degradation
chrVII	80457	T	C	0/1	1/1	TYPE=snp	C	missense_variant	MODERATE	YGL223C	DBVPG6765_07G00380	c.952A>G	p.Thr318Ala	COG1	Conserved Oligomeric Golgi complex
chrVII	80571	G	C	0/1	0/0	TYPE=snp	C	missense_variant	MODERATE	YGL223C	DBVPG6765_07G00380	c.838C>G	p.Leu280Val	COG1	Conserved Oligomeric Golgi complex
chrVII	81950	T	A	0/1	0/0	TYPE=snp	A	missense_variant	MODERATE	YGL222C	DBVPG6765_07G00390	c.285A>T	p.Lys95Asn	EDC1	Enhancer of mRNA DeCapping
chrVII	84023	G	A	0/1	1/1	TYPE=snp	A	missense_variant	MODERATE	YGL219C	DBVPG6765_07G00420	c.1283C>T	p.Ser428Phe	MDM34	Mitochondrial Distribution and Morphology
chrVII	84434	T	G	0/1	0/0	TYPE=snp	G	missense_variant	MODERATE	YGL219C	DBVPG6765_07G00420	c.872A>C	p.Gln291Pro	MDM34	Mitochondrial Distribution and Morphology
chrVII	87626	A	G	0/1	1/1	TYPE=snp	G	missense_variant	MODERATE	YGL216W	DBVPG6765_07G00430	c.1690A>G	p.Ile564Val	KIP3	KInesin related Protein
chrVII	98891	G	A	0/1	1/1	TYPE=snp	A	missense_variant	MODERATE	YGL208W	DBVPG6765_07G00500	c.499G>A	p.Glu167Lys	SIP2	SNF1-Interacting Protein
chrVII	125668	T	G	0/1	0/0	TYPE=snp	G	missense_variant	MODERATE	YGL197W	DBVPG6765_07G00590	c.477T>G	p.Asp159Glu	MDS3	Mck1 Dosage Suppressor
chrVII	125757	T	C	0/1	0/0	TYPE=snp	C	missense_variant	MODERATE	YGL197W	DBVPG6765_07G00590	c.566T>C	p.Ile189Thr	MDS3	Mck1 Dosage Suppressor
chrVII	126363	T	C	0/1	1/1	TYPE=snp	C	missense_variant	MODERATE	YGL197W	DBVPG6765_07G00590	c.1172T>C	p.Ile391Thr	MDS3	Mck1 Dosage Suppressor
chrVII	127071	A	G	0/1	0/0	TYPE=snp	G	missense_variant	MODERATE	YGL197W	DBVPG6765_07G00590	c.1880A>G	p.Glu627Gly	MDS3	Mck1 Dosage Suppressor
chrVII	139652	T	A	0/1	1/1	TYPE=snp	A	missense_variant	MODERATE	YGL195W	DBVPG6765_07G00610	c.7634T>A	p.Phe2545Tyr	GCN1	General Control Nonderepressible
chrVII	140338	T	A	0/1	1/1	TYPE=snp	A	missense_variant	MODERATE	YGL194C-A	DBVPG6765_07G00620	c.118A>T	p.Thr40Ser	0	0
chrVII	141576	A	G	0/1	1/1	TYPE=snp	G	missense_variant	MODERATE	YGL194C	DBVPG6765_07G00630	c.646T>C	p.Phe216Leu	HOS2	Hda One Similar
chrVII	144416	G	A	0/1	1/1	TYPE=snp	A	missense_variant	MODERATE	YGL192W	DBVPG6765_07G00640	c.1678G>A	p.Gly560Arg	IME4	Inducer of MEiosis
chrVII	147430	A	G	0/1	1/1	TYPE=snp	G	missense_variant	MODERATE	YGL190C	DBVPG6765_07G00660	c.449T>C	p.Val150Ala	CDC55	Cell Division Cycle
chrVII	154128	C	G	0/1	1/1	TYPE=snp	G	missense_variant	MODERATE	YGL185C	DBVPG6765_07G00700	c.666G>C	p.Met222Ile	0	0
chrVII	155932	T	C	0/1	0/0	TYPE=snp	C	missense_variant	MODERATE	YGL184C	DBVPG6765_07G00710	c.568A>G	p.Met190Val	STR3	Sulfur TRansfer
chrVII	159506	G	C	0/1	1/1	TYPE=snp	C	missense_variant	MODERATE	YGL181W	DBVPG6765_07G00730	c.1110G>C	p.Gln370His	GTS1	Glycine Threonine Serine repeat protein
chrVII	170463	T	A	0/1	0/0	TYPE=snp	A	missense_variant	MODERATE	YGL178W	DBVPG6765_07G00760	c.2217T>A	p.Asn739Lys	MPT5	Multicopy suppressor of Pop Two
chrVII	174464	T	A	0/1	1/1	TYPE=snp	A	missense_variant	MODERATE	YGL175C	DBVPG6765_07G00780	c.370A>T	p.Arg124Trp	SAE2	Sporulation in the Absence of spo Eleven
chrVII	174829	A	G	0/1	0/0	TYPE=snp	G	missense_variant	MODERATE	YGL175C	DBVPG6765_07G00780	c.5T>C	p.Val2Ala	SAE2	Sporulation in the Absence of spo Eleven
chrVII	176258	T	C	0/1	1/1	TYPE=snp	C	missense_variant	MODERATE	YGL173C	DBVPG6765_07G00800	c.4367A>G	p.Gln1456Arg	XRN1	eXoRiboNuclease
chrVII	176350	C	T	0/1	0/0	TYPE=snp	T	missense_variant	MODERATE	YGL173C	DBVPG6765_07G00800	c.4275G>A	p.Met1425Ile	XRN1	eXoRiboNuclease
chrVII	177663	C	A	0/1	0/0	TYPE=snp	A	missense_variant	MODERATE	YGL173C	DBVPG6765_07G00800	c.2962G>T	p.Ala988Ser	XRN1	eXoRiboNuclease
chrVII	178806	T	C	0/1	0/0	TYPE=snp	C	missense_variant	MODERATE	YGL173C	DBVPG6765_07G00800	c.1819A>G	p.Thr607Ala	XRN1	eXoRiboNuclease
chrVII	181407	T	G	0/1	0/0	TYPE=snp	G	missense_variant	MODERATE	YGL172W	DBVPG6765_07G00810	c.195T>G	p.Phe65Leu	NUP49	NUclear Pore
chrVII	187338	A	C	0/1	0/0	TYPE=snp	C	missense_variant	MODERATE	YGL169W	DBVPG6765_07G00840	c.768A>C	p.Glu256Asp	SUA5	Suppressor of Upstream AUG
chrVII	198865	G	A	0/1	0/0	TYPE=snp	A	missense_variant	MODERATE	YGL162W	DBVPG6765_07G00890	c.274G>A	p.Val92Ile	SUT1	Sterol UpTake
chrVII	231053	T	G	0/1	1/1	TYPE=snp	G	missense_variant	MODERATE	YGL145W	DBVPG6765_07G01040	c.352T>G	p.Leu118Val	TIP20	SEC20 (Twenty) Interacting Protein
chrVII	236736	C	T	0/1	1/1	TYPE=snp	T	missense_variant	MODERATE	YGL142C	DBVPG6765_07G01070	c.1843G>A	p.Asp615Asn	GPI10	GlycosylPhosphatidylInositol anchor biosynthesis
chrVII	240207	G	T	0/1	0/0	TYPE=snp	T	missense_variant	MODERATE	YGL141W	DBVPG6765_07G01080	c.1396G>T	p.Asp466Tyr	HUL5	Hect Ubiquitin Ligase
chrVII	242011	G	A	0/1	1/1	TYPE=snp	A	missense_variant	MODERATE	YGL140C	DBVPG6765_07G01090	c.3461C>T	p.Ala1154Val	0	0
chrVII	242167	A	T	0/1	1/1	TYPE=snp	T	missense_variant	MODERATE	YGL140C	DBVPG6765_07G01090	c.3305T>A	p.Ile1102Asn	0	0
chrVII	244994	A	C	0/1	1/1	TYPE=snp	C	missense_variant	MODERATE	YGL140C	DBVPG6765_07G01090	c.478T>G	p.Phe160Val	0	0
chrVII	249129	G	C	0/1	0/0	TYPE=snp	C	missense_variant	MODERATE	YGL138C	DBVPG6765_07G01110	c.865C>G	p.Leu289Val	0	0
chrVII	262329	T	G	0/1	0/0	TYPE=snp	G	missense_variant	MODERATE	YGL131C	DBVPG6765_07G01170	c.3993A>C	p.Lys1331Asn	SNT2	0
chrVII	263807	C	G	0/1	0/0	TYPE=snp	G	missense_variant	MODERATE	YGL131C	DBVPG6765_07G01170	c.2515G>C	p.Asp839His	SNT2	0
chrVII	265027	T	C	0/1	0/0	TYPE=snp	C	missense_variant	MODERATE	YGL131C	DBVPG6765_07G01170	c.1295A>G	p.Asp432Gly	SNT2	0
chrVII	271152	C	T	0/1	0/0	TYPE=snp	T	missense_variant	MODERATE	YGL127C	DBVPG6765_07G01210	c.88G>A	p.Val30Ile	SOH1	Suppressor Of Hpr1
chrVII	272280	C	T	0/1	1/1	TYPE=snp	T	missense_variant	MODERATE	YGL126W	DBVPG6765_07G01220	c.820C>T	p.Arg274Cys	SCS3	Suppressor of Choline Sensitivity
chrVII	280351	G	A	0/1	1/1	TYPE=snp	A	missense_variant	MODERATE	YGL122C	DBVPG6765_07G01260	c.554C>T	p.Ala185Val	NAB2	Nuclear polyAdenylated RNA-Binding
chrVII	281529	G	T	0/1	0/0	TYPE=snp	T	missense_variant	MODERATE	YGL121C	DBVPG6765_07G01270	c.10C>A	p.Leu4Ile	GPG1	G Protein Gamma
chrVII	301607	G	A	0/1	0/0	TYPE=snp	A	missense_variant	MODERATE	YGL111W	DBVPG6765_07G01360	c.1259G>A	p.Ser420Asn	NSA1	Nop Seven Associated
chrVII	307074	G	A	0/1	1/1	TYPE=snp	A	missense_variant	MODERATE	YGL106W	DBVPG6765_07G01400	c.145G>A	p.Ala49Thr	MLC1	Myosin Light Chain
chrVII	314407	A	G	0/1	1/1	TYPE=snp	G	missense_variant	MODERATE	YGL100W	DBVPG6765_07G01450	c.799A>G	p.Ser267Gly	SEH1	SEc13 Homolog
chrVII	315396	G	A	0/1	1/1	TYPE=snp	A	missense_variant	MODERATE	YGL099W	DBVPG6765_07G01460	c.391G>A	p.Ala131Thr	LSG1	Large-Subunit Gtpase
chrVII	315684	G	A	0/1	1/1	TYPE=snp	A	missense_variant	MODERATE	YGL099W	DBVPG6765_07G01460	c.679G>A	p.Asp227Asn	LSG1	Large-Subunit Gtpase
chrVII	335652	T	C	0/1	1/1	TYPE=snp	C	missense_variant	MODERATE	YGL095C	DBVPG6765_07G01500	c.965A>G	p.Glu322Gly	VPS45	Vacuolar Protein Sorting
chrVII	341564	G	A	0/1	1/1	TYPE=snp	A	missense_variant	MODERATE	YGL093W	DBVPG6765_07G01520	c.670G>A	p.Glu224Lys	SPC105	Spindle Pole Component
chrVII	342466	T	A	0/1	0/0	TYPE=snp	A	missense_variant	MODERATE	YGL093W	DBVPG6765_07G01520	c.1572T>A	p.Asn524Lys	SPC105	Spindle Pole Component
chrVII	343421	A	G	0/1	1/1	TYPE=snp	G	missense_variant	MODERATE	YGL093W	DBVPG6765_07G01520	c.2527A>G	p.Lys843Glu	SPC105	Spindle Pole Component
chrVII	345313	T	C	0/1	0/0	TYPE=snp	C	missense_variant	MODERATE	YGL092W	DBVPG6765_07G01530	c.1399T>C	p.Ser467Pro	NUP145	NUclear Pore
chrVII	346628	C	T	0/1	1/1	TYPE=snp	T	missense_variant	MODERATE	YGL092W	DBVPG6765_07G01530	c.2714C>T	p.Ser905Phe	NUP145	NUclear Pore
chrVII	347323	A	G	0/1	0/0	TYPE=snp	G	missense_variant	MODERATE	YGL092W	DBVPG6765_07G01530	c.3409A>G	p.Thr1137Ala	NUP145	NUclear Pore
chrVII	349955	G	A	0/1	1/1	TYPE=snp	A	missense_variant	MODERATE	YGL090W	DBVPG6765_07G01550	c.596G>A	p.Arg199Lys	LIF1	Ligase Interacting Factor
chrVII	350228	C	G	0/1	0/0	TYPE=snp	G	missense_variant	MODERATE	YGL090W	DBVPG6765_07G01550	c.869C>G	p.Ala290Gly	LIF1	Ligase Interacting Factor
chrVII	353209	A	G	0/1	1/1	TYPE=snp	G	missense_variant	MODERATE	YGL086W	DBVPG6765_07G01580	c.50A>G	p.Gln17Arg	MAD1	Mitotic Arrest-Deficient
chrVII	354292	A	G	0/1	1/1	TYPE=snp	G	missense_variant	MODERATE	YGL086W	DBVPG6765_07G01580	c.1133A>G	p.Gln378Arg	MAD1	Mitotic Arrest-Deficient
chrVII	355678	T	C	0/1	1/1	TYPE=snp	C	missense_variant	MODERATE	YGL085W	DBVPG6765_07G01590	c.22T>C	p.Ser8Pro	LCL3	Long Chronological Lifespan
chrVII	356748	A	C	0/1	0/0	TYPE=snp	C	missense_variant	MODERATE	YGL084C	DBVPG6765_07G01600	c.1592T>G	p.Ile531Ser	GUP1	Glycerol UPtake
chrVII	365020	G	T	0/1	0/0	TYPE=snp	T	missense_variant	MODERATE	YGL080W	DBVPG6765_07G01640	c.342G>T	p.Lys114Asn	MPC1	Mitochondrial Pyruvate Carrier
chrVII	367584	T	C	0/1	1/1	TYPE=snp	C	missense_variant	MODERATE	YGL078C	DBVPG6765_07G01660	c.319A>G	p.Asn107Asp	DBP3	Dead Box Protein
chrVII	373673	G	A	0/1	0/0	TYPE=snp	A	missense_variant	MODERATE	YGL075C	DBVPG6765_07G01680	c.448C>T	p.Pro150Ser	MPS2	MonoPolar Spindle
chrVII	379248	A	G	0/1	1/1	TYPE=snp	G	missense_variant	MODERATE	YGL071W	DBVPG6765_07G01700	c.1204A>G	p.Asn402Asp	AFT1	Activator of Ferrous Transport
chrVII	382247	C	A	0/1	1/1	TYPE=snp	A	missense_variant	MODERATE	YGL067W	DBVPG6765_07G01730	c.115C>A	p.Pro39Thr	NPY1	NADH PYrophosphatase
chrVII	390351	T	G	0/1	0/0	TYPE=snp	G	missense_variant	MODERATE	YGL063W	DBVPG6765_07G01770	c.806T>G	p.Val269Gly	PUS2	PseudoUridine Synthase
chrVII	392132	A	G	0/1	0/0	TYPE=snp	G	missense_variant	MODERATE	YGL062W	DBVPG6765_07G01780	c.904A>G	p.Asn302Asp	PYC1	PYruvate Carboxylase
chrVII	392975	A	T	0/1	1/1	TYPE=snp	T	missense_variant	MODERATE	YGL062W	DBVPG6765_07G01780	c.1747A>T	p.Thr583Ser	PYC1	PYruvate Carboxylase
chrVII	420837	TCC	GCG	0/1	1/1	TYPE=complex	GCG	missense_variant	MODERATE	YGL043W	DBVPG6765_07G01930	c.316_318delTCCinsGCG	p.Ser106Ala	DST1	DNA Strand Transfer
chrVII	433762	T	G	0/1	0/0	TYPE=snp	G	missense_variant	MODERATE	YGL036W	DBVPG6765_07G01990	c.2117T>G	p.Ile706Arg	VIR1	budding yeast ortholog of VIRMA/Virilizer/VIR
chrVII	451542	T	C	0/1	0/0	TYPE=snp	C	missense_variant	MODERATE	YGL026C	DBVPG6765_07G02080	c.52A>G	p.Asn18Asp	TRP5	TRyPtophan
chrVII	452342	T	G	0/1	0/0	TYPE=snp	G	missense_variant	MODERATE	YGL025C	DBVPG6765_07G02090	c.755A>C	p.Gln252Pro	PGD1	PolyGlutamine Domain
chrVII	452526	G	A	0/1	1/1	TYPE=snp	A	missense_variant	MODERATE	YGL025C	DBVPG6765_07G02090	c.571C>T	p.His191Tyr	PGD1	PolyGlutamine Domain
chrVII	452843	A	G	0/1	1/1	TYPE=snp	G	missense_variant	MODERATE	YGL025C	DBVPG6765_07G02090	c.254T>C	p.Ile85Thr	PGD1	PolyGlutamine Domain
chrVII	453050	GTGGC	TTGGT	0/1	1/1	TYPE=complex	TTGGT	missense_variant	MODERATE	YGL025C	DBVPG6765_07G02090	c.43_47delGCCACinsACCAA	p.AlaThr15ThrLys	PGD1	PolyGlutamine Domain
chrVII	458362	A	G	0/1	0/0	TYPE=snp	G	missense_variant	MODERATE	YGL021W	DBVPG6765_07G02120	c.541A>G	p.Thr181Ala	ALK1	0
chrVII	463018	C	T	0/1	1/1	TYPE=snp	T	missense_variant	MODERATE	YGL017W	DBVPG6765_07G02160	c.127C>T	p.Arg43Cys	ATE1	Arginyl-tRNA-protein transfErase
chrVII	463741	A	G	0/1	1/1	TYPE=snp	G	missense_variant	MODERATE	YGL017W	DBVPG6765_07G02160	c.850A>G	p.Thr284Ala	ATE1	Arginyl-tRNA-protein transfErase
chrVII	466586	C	A	0/1	0/0	TYPE=snp	A	missense_variant	MODERATE	YGL016W	DBVPG6765_07G02170	c.1883C>A	p.Pro628Gln	KAP122	KAryoPherin
chrVII	468183	G	T	0/1	1/1	TYPE=snp	T	missense_variant	MODERATE	YGL015C	DBVPG6765_07G02180	c.291C>A	p.Ser97Arg	BIL2	Bud6-Interacting Ligand
chrVII	472297	TTTGTTGTTGTTGTTGTTGTTGTTGTTGTTGTTGTTGTTGTTGTTGTTA	TTTGTTGTTGTTGTTGTTGTTGTTGTTGTTGTTA	0/1	0/0	TYPE=del	TTTGTTGTTGTTGTTGTTGTTGTTGTTGTTGTTA	conservative_inframe_deletion	MODERATE	YGL013C	DBVPG6765_07G02200	c.3031_3045delAACAACAACAACAAC	p.Asn1011_Asn1015del	PDR1	Pleiotropic Drug Resistance
chrVII	497920	T	C	0/1	0/0	TYPE=snp	C	missense_variant	MODERATE	YGL002W	DBVPG6765_07G02300	c.325T>C	p.Ser109Pro	ERP6	Emp24p/Erv25p Related Protein
chrVII	504085	A	G	0/1	0/0	TYPE=snp	G	missense_variant	MODERATE	YGR003W	DBVPG6765_07G02330	c.878A>G	p.Asn293Ser	CUL3	CULlin
chrVII	512751	G	C	0/1	0/0	TYPE=snp	C	missense_variant	MODERATE	YGR009C	DBVPG6765_07G02390	c.1325C>G	p.Ala442Gly	SEC9	SECretory
chrVII	517163	A	C	0/1	0/0	TYPE=snp	C	missense_variant	MODERATE	YGR012W	DBVPG6765_07G02410	c.932A>C	p.Glu311Ala	MCY1	putative Mitochondrial CYsteine synthase
chrVII	521636	A	G	0/1	0/0	TYPE=snp	G	missense_variant	MODERATE	YGR014W	DBVPG6765_07G02430	c.1621A>G	p.Asn541Asp	MSB2	Multicopy Suppression of a Budding defect
chrVII	522621	C	T	0/1	1/1	TYPE=snp	T	missense_variant	MODERATE	YGR014W	DBVPG6765_07G02430	c.2606C>T	p.Thr869Ile	MSB2	Multicopy Suppression of a Budding defect
chrVII	523169	G	A	0/1	1/1	TYPE=snp	A	missense_variant	MODERATE	YGR014W	DBVPG6765_07G02430	c.3154G>A	p.Ala1052Thr	MSB2	Multicopy Suppression of a Budding defect
chrVII	527370	G	A	0/1	0/0	TYPE=snp	A	missense_variant	MODERATE	YGR017W	DBVPG6765_07G02460	c.469G>A	p.Asp157Asn	0	0
chrVII	565107	G	A	0/1	0/0	TYPE=snp	A	missense_variant	MODERATE	YGR042W	DBVPG6765_07G02670	c.254G>A	p.Ser85Asn	MTE1	Mph1-associated TElomere maintenance protein
chrVII	565917	C	G	0/1	0/0	TYPE=snp	G	missense_variant	MODERATE	YGR043C	DBVPG6765_07G02680	c.898G>C	p.Val300Leu	NQM1	Non-Quiescent Mutant
chrVII	566810	G	A	0/1	1/1	TYPE=snp	A	missense_variant	MODERATE	YGR043C	DBVPG6765_07G02680	c.5C>T	p.Ser2Leu	NQM1	Non-Quiescent Mutant
chrVII	572938	T	C	0/1	0/0	TYPE=snp	C	missense_variant	MODERATE	YGR047C	DBVPG6765_07G02710	c.1903A>G	p.Met635Val	TFC4	Transcription Factor class C
chrVII	575820	A	T	0/1	1/1	TYPE=snp	T	missense_variant	MODERATE	YGR048W	DBVPG6765_07G02720	c.624A>T	p.Lys208Asn	UFD1	Ubiquitin Fusion Degradation protein
chrVII	577786	C	G	0/1	0/0	TYPE=snp	G	missense_variant	MODERATE	YGR050C	DBVPG6765_07G02740	c.29G>C	p.Gly10Ala	0	0
chrVII	578426	G	A	0/1	0/0	TYPE=snp	A	missense_variant	MODERATE	NA	DBVPG6765_07G02750	c.176C>T	p.Ser59Phe	0	0
chrVII	578584	ACAAA	GCAAG	0/1	0/0	TYPE=complex	GCAAG	missense_variant	MODERATE	NA	DBVPG6765_07G02750	c.14_18delTTTGTinsCTTGC	p.Phe5Ser	0	0
chrVII	583921	G	T	0/1	0/0	TYPE=snp	T	missense_variant	MODERATE	YGR054W	DBVPG6765_07G02780	c.1861G>T	p.Val621Phe	0	0
chrVII	594197	G	A	0/1	1/1	TYPE=snp	A	missense_variant	MODERATE	YGR059W	DBVPG6765_07G02830	c.1267G>A	p.Glu423Lys	SPR3	SPorulation Regulated
chrVII	612045	G	A	0/1	1/1	TYPE=snp	A	missense_variant	MODERATE	YGR068C	DBVPG6765_07G02910	c.406C>T	p.Arg136Cys	ART5	Arrestin-Related Trafficking adaptors
chrVII	614325	T	G	0/1	0/0	TYPE=snp	G	missense_variant	MODERATE	YGR070W	DBVPG6765_07G02920	c.1153T>G	p.Tyr385Asp	ROM1	RhO1 Multicopy suppressor
chrVII	616047	G	A	0/1	0/0	TYPE=snp	A	missense_variant	MODERATE	YGR070W	DBVPG6765_07G02920	c.2875G>A	p.Ala959Thr	ROM1	RhO1 Multicopy suppressor
chrVII	620324	G	C	0/1	0/0	TYPE=snp	C	missense_variant	MODERATE	YGR072W	DBVPG6765_07G02940	c.654G>C	p.Met218Ile	UPF3	UP Frameshift
chrVII	626506	C	G	0/1	1/1	TYPE=snp	G	missense_variant	MODERATE	YGR079W	DBVPG6765_07G02990	c.417C>G	p.His139Gln	0	0
chrVII	627956	G	A	0/1	1/1	TYPE=snp	A	missense_variant	MODERATE	YGR080W	DBVPG6765_07G03000	c.577G>A	p.Glu193Lys	TWF1	TWinFilin
chrVII	631353	T	A	0/1	1/1	TYPE=snp	A	missense_variant	MODERATE	YGR083C	DBVPG6765_07G03030	c.831A>T	p.Leu277Phe	GCD2	General Control Derepressed
chrVII	632652	T	C	0/1	0/0	TYPE=snp	C	missense_variant	MODERATE	YGR084C	DBVPG6765_07G03040	c.859A>G	p.Ile287Val	MRP13	Mitochondrial Ribosomal Protein
chrVII	632784	G	A	0/1	1/1	TYPE=snp	A	missense_variant	MODERATE	YGR084C	DBVPG6765_07G03040	c.727C>T	p.Pro243Ser	MRP13	Mitochondrial Ribosomal Protein
chrVII	633224	G	A	0/1	0/0	TYPE=snp	A	missense_variant	MODERATE	YGR084C	DBVPG6765_07G03040	c.287C>T	p.Pro96Leu	MRP13	Mitochondrial Ribosomal Protein
chrVII	637386	A	G	0/1	1/1	TYPE=snp	G	missense_variant	MODERATE	YGR087C	DBVPG6765_07G03070	c.965T>C	p.Leu322Pro	PDC6	Pyruvate DeCarboxylase
chrVII	640580	G	C	0/1	0/0	TYPE=snp	C	missense_variant	MODERATE	YGR088W	DBVPG6765_07G03080	c.578G>C	p.Gly193Ala	CTT1	CaTalase T
chrVII	643161	GG	AA	0/1	0/0	TYPE=mnp	AA	missense_variant	MODERATE	YGR089W	DBVPG6765_07G03090	c.834_835delGGinsAA	p.Gly279Ser	NNF2	0
chrVII	643237	G	A	0/1	0/0	TYPE=snp	A	missense_variant	MODERATE	YGR089W	DBVPG6765_07G03090	c.910G>A	p.Val304Ile	NNF2	0
chrVII	648604	C	A	0/1	1/1	TYPE=snp	A	missense_variant	MODERATE	YGR090W	DBVPG6765_07G03100	c.879C>A	p.Asn293Lys	UTP22	U Three Protein
chrVII	656254	A	C	0/1	1/1	TYPE=snp	C	missense_variant	MODERATE	YGR093W	DBVPG6765_07G03130	c.499A>C	p.Asn167His	DRN1	Debranching enzyme-associated RiboNuclease
chrVII	659297	A	G	0/1	0/0	TYPE=snp	G	missense_variant	MODERATE	YGR094W	DBVPG6765_07G03140	c.1744A>G	p.Ile582Val	VAS1	VAlyl-tRNA Synthetase
chrVII	666783	T	C	0/1	0/0	TYPE=snp	C	missense_variant	MODERATE	YGR097W	DBVPG6765_07G03170	c.2717T>C	p.Leu906Pro	ASK10	Activator of SKn7
chrVII	667010	A	G	0/1	0/0	TYPE=snp	G	missense_variant	MODERATE	YGR097W	DBVPG6765_07G03170	c.2944A>G	p.Arg982Gly	ASK10	Activator of SKn7
chrVII	668011	C	T	0/1	0/0	TYPE=snp	T	missense_variant	MODERATE	YGR098C	DBVPG6765_07G03180	c.4820G>A	p.Gly1607Asp	ESP1	Extra Spindle Pole bodies
chrVII	669394	A	G	0/1	0/0	TYPE=snp	G	missense_variant	MODERATE	YGR098C	DBVPG6765_07G03180	c.3437T>C	p.Ile1146Thr	ESP1	Extra Spindle Pole bodies
chrVII	670174	T	C	0/1	1/1	TYPE=snp	C	missense_variant	MODERATE	YGR098C	DBVPG6765_07G03180	c.2657A>G	p.Gln886Arg	ESP1	Extra Spindle Pole bodies
chrVII	674930	G	C	0/1	1/1	TYPE=snp	C	missense_variant	MODERATE	YGR099W	DBVPG6765_07G03190	c.1660G>C	p.Asp554His	TEL2	TELomere maintenance
chrVII	677234	T	C	0/1	0/0	TYPE=snp	C	missense_variant	MODERATE	YGR100W	DBVPG6765_07G03200	c.1618T>C	p.Phe540Leu	MDR1	Mac1-Dependent Regulator
chrVII	681878	G	C	0/1	0/0	TYPE=snp	C	missense_variant	MODERATE	YGR103W	DBVPG6765_07G03230	c.1090G>C	p.Val364Leu	NOP7	NucleOlar Protein
chrVII	684444	C	T	0/1	1/1	TYPE=snp	T	missense_variant	MODERATE	YGR106C	DBVPG6765_07G03260	c.715G>A	p.Val239Ile	VOA1	V0 Assembly protein
chrVII	700406	A	G	0/1	0/0	TYPE=snp	G	missense_variant	MODERATE	YGR110W	DBVPG6765_07G03290	c.716A>G	p.Tyr239Cys	CLD1	CardioLipin-specific Deacylase
chrVII	702098	A	T	0/1	0/0	TYPE=snp	T	missense_variant	MODERATE	YGR111W	DBVPG6765_07G03300	c.289A>T	p.Ser97Cys	0	0
chrVII	705342	A	T	0/1	1/1	TYPE=snp	T	missense_variant	MODERATE	YGR113W	DBVPG6765_07G03320	c.468A>T	p.Lys156Asn	DAM1	Duo1 And Mps1 interacting
chrVII	707898	G	A	0/1	0/0	TYPE=snp	A	missense_variant	MODERATE	YGR116W	DBVPG6765_07G03330	c.1508G>A	p.Gly503Glu	SPT6	SuPpressor of Ty's
chrVII	708644	A	T	0/1	0/0	TYPE=snp	T	missense_variant	MODERATE	YGR116W	DBVPG6765_07G03330	c.2254A>T	p.Thr752Ser	SPT6	SuPpressor of Ty's
chrVII	718203	C	G	0/1	0/0	TYPE=snp	G	missense_variant	MODERATE	YGR121C	DBVPG6765_07G03380	c.706G>C	p.Ala236Pro	MEP1	0
chrVII	727423	C	T	0/1	1/1	TYPE=snp	T	missense_variant	MODERATE	YGR124W	DBVPG6765_07G03410	c.1499C>T	p.Ala500Val	ASN2	ASparagiNe requiring
chrVII	731093	C	A	0/1	1/1	TYPE=snp	A	missense_variant	MODERATE	YGR125W	DBVPG6765_07G03420	c.2788C>A	p.Leu930Ile	VSB1	Vacuolar Storage of Basic amino acids
chrVII	733527	A	G	0/1	1/1	TYPE=snp	G	missense_variant	MODERATE	YGR127W	DBVPG6765_07G03440	c.748A>G	p.Arg250Gly	0	0
chrVII	734642	T	C	0/1	0/0	TYPE=snp	C	missense_variant	MODERATE	YGR128C	DBVPG6765_07G03450	c.1432A>G	p.Ile478Val	UTP8	U Three Protein
chrVII	734738	T	C	0/1	0/0	TYPE=snp	C	missense_variant	MODERATE	YGR128C	DBVPG6765_07G03450	c.1336A>G	p.Ile446Val	UTP8	U Three Protein
chrVII	735773	T	C	0/1	0/0	TYPE=snp	C	missense_variant	MODERATE	YGR128C	DBVPG6765_07G03450	c.301A>G	p.Asn101Asp	UTP8	U Three Protein
chrVII	735800	C	T	0/1	0/0	TYPE=snp	T	missense_variant	MODERATE	YGR128C	DBVPG6765_07G03450	c.274G>A	p.Glu92Lys	UTP8	U Three Protein
chrVII	736704	C	T	0/1	0/0	TYPE=snp	T	missense_variant	MODERATE	YGR129W	DBVPG6765_07G03460	c.323C>T	p.Thr108Ile	SYF2	SYnthetic lethal with cdc40 (Forty)
chrVII	736931	C	G	0/1	0/0	TYPE=snp	G	missense_variant	MODERATE	YGR129W	DBVPG6765_07G03460	c.550C>G	p.Gln184Glu	SYF2	SYnthetic lethal with cdc40 (Forty)
chrVII	737642	T	C	0/1	0/0	TYPE=snp	C	missense_variant	MODERATE	YGR130C	DBVPG6765_07G03470	c.2185A>G	p.Thr729Ala	0	0
chrVII	737909	C	T	0/1	0/0	TYPE=snp	T	missense_variant	MODERATE	YGR130C	DBVPG6765_07G03470	c.1918G>A	p.Val640Met	0	0
chrVII	738459	T	G	0/1	0/0	TYPE=snp	G	missense_variant	MODERATE	YGR130C	DBVPG6765_07G03470	c.1368A>C	p.Glu456Asp	0	0
chrVII	738536	T	C	0/1	0/0	TYPE=snp	C	missense_variant	MODERATE	YGR130C	DBVPG6765_07G03470	c.1291A>G	p.Ile431Val	0	0
chrVII	738884	C	T	0/1	0/0	TYPE=snp	T	missense_variant	MODERATE	YGR130C	DBVPG6765_07G03470	c.943G>A	p.Val315Met	0	0
chrVII	739278	AGACGATGACGATGACGATGACGATGACGATGACGATG	AGACGATGACGATGACGATGACGATGACGATG	0/1	0/0	TYPE=del	AGACGATGACGATGACGATGACGATGACGATG	conservative_inframe_deletion	MODERATE	YGR130C	DBVPG6765_07G03470	c.512_517delCATCGT	p.Ser172_Ser173del	0	0
chrVII	742886	CT	TC	0/1	0/0	TYPE=complex	TC	missense_variant	MODERATE	YGR133W	DBVPG6765_07G03500	c.9_10delCTinsTC	p.Phe4Leu	PEX4	PEroXin
chrVII	742900	A	G	0/1	0/0	TYPE=snp	G	missense_variant	MODERATE	YGR133W	DBVPG6765_07G03500	c.23A>G	p.Glu8Gly	PEX4	PEroXin
chrVII	744017	G	A	0/1	0/0	TYPE=snp	A	missense_variant	MODERATE	YGR134W	DBVPG6765_07G03510	c.266G>A	p.Arg89Gln	CAF130	CCR4 Associated Factor
chrVII	744169	G	A	0/1	0/0	TYPE=snp	A	missense_variant	MODERATE	YGR134W	DBVPG6765_07G03510	c.418G>A	p.Ala140Thr	CAF130	CCR4 Associated Factor
chrVII	744571	G	A	0/1	0/0	TYPE=snp	A	missense_variant	MODERATE	YGR134W	DBVPG6765_07G03510	c.820G>A	p.Gly274Ser	CAF130	CCR4 Associated Factor
chrVII	745019	G	A	0/1	0/0	TYPE=snp	A	missense_variant	MODERATE	YGR134W	DBVPG6765_07G03510	c.1268G>A	p.Arg423Lys	CAF130	CCR4 Associated Factor
chrVII	746792	G	A	0/1	1/1	TYPE=snp	A	missense_variant	MODERATE	YGR134W	DBVPG6765_07G03510	c.3041G>A	p.Gly1014Glu	CAF130	CCR4 Associated Factor
chrVII	746872	G	A	0/1	1/1	TYPE=snp	A	missense_variant	MODERATE	YGR134W	DBVPG6765_07G03510	c.3121G>A	p.Ala1041Thr	CAF130	CCR4 Associated Factor
chrVII	755287	T	A	0/1	1/1	TYPE=snp	A	missense_variant	MODERATE	YGR140W	DBVPG6765_07G03550	c.1877T>A	p.Ile626Asn	CBF2	Centromere-Binding Factor
chrVII	755923	C	T	0/1	0/0	TYPE=snp	T	missense_variant	MODERATE	YGR140W	DBVPG6765_07G03550	c.2513C>T	p.Thr838Ile	CBF2	Centromere-Binding Factor
chrVII	761283	T	C	0/1	1/1	TYPE=snp	C	missense_variant	MODERATE	YGR143W	DBVPG6765_07G03580	c.109T>C	p.Ser37Pro	SKN1	Suppressor of Kre Null
chrVII	766967	A	G	0/1	0/0	TYPE=snp	G	missense_variant	MODERATE	YGR144W	DBVPG6765_07G03590	c.250A>G	p.Ile84Val	THI4	THIamine metabolism
chrVII	769502	A	G	0/1	1/1	TYPE=snp	G	missense_variant	MODERATE	YGR145W	DBVPG6765_07G03600	c.1417A>G	p.Thr473Ala	ENP2	Essential Nuclear Protein
chrVII	770813	G	A	0/1	1/1	TYPE=snp	A	missense_variant	MODERATE	YGR146C	DBVPG6765_07G03610	c.365C>T	p.Ser122Leu	ECL1	Extends Chronological Lifespan
chrVII	773167	G	A	0/1	1/1	TYPE=snp	A	missense_variant	MODERATE	YGR147C	DBVPG6765_07G03620	c.73C>T	p.Pro25Ser	NAT2	N-terminal AcetylTransferase
chrVII	776919	G	T	0/1	1/1	TYPE=snp	T	missense_variant	MODERATE	YGR150C	DBVPG6765_07G03650	c.2456C>A	p.Thr819Asn	CCM1	COB and COX1 mRNA maturation
chrVII	782860	A	G	0/1	0/0	TYPE=snp	G	missense_variant	MODERATE	YGR153W	DBVPG6765_07G03670	c.305A>G	p.His102Arg	0	0
chrVII	783738	C	G	0/1	1/1	TYPE=snp	G	missense_variant	MODERATE	YGR154C	DBVPG6765_07G03680	c.595G>C	p.Val199Leu	GTO1	Glutathione Transferase Omega-like
chrVII	784149	T	C	0/1	1/1	TYPE=snp	C	missense_variant	MODERATE	YGR154C	DBVPG6765_07G03680	c.184A>G	p.Lys62Glu	GTO1	Glutathione Transferase Omega-like
chrVII	784161	T	G	0/1	1/1	TYPE=snp	G	missense_variant	MODERATE	YGR154C	DBVPG6765_07G03680	c.172A>C	p.Lys58Gln	GTO1	Glutathione Transferase Omega-like
chrVII	784187	A	G	0/1	1/1	TYPE=snp	G	missense_variant	MODERATE	YGR154C	DBVPG6765_07G03680	c.146T>C	p.Val49Ala	GTO1	Glutathione Transferase Omega-like
chrVII	786517	A	G	0/1	1/1	TYPE=snp	G	missense_variant	MODERATE	YGR155W	DBVPG6765_07G03690	c.1511A>G	p.Asn504Ser	CYS4	CYStathionine beta-synthase
chrVII	793919	T	C	0/1	0/0	TYPE=snp	C	missense_variant	MODERATE	YGR159C	DBVPG6765_07G03730	c.218A>G	p.Asp73Gly	NSR1	0
chrVII	798678	C	A	0/1	0/0	TYPE=snp	A	missense_variant	MODERATE	YGR162W	DBVPG6765_07G03760	c.21C>A	p.His7Gln	TIF4631	Translation Initiation Factor
chrVII	798766	A	G	0/1	0/0	TYPE=snp	G	missense_variant	MODERATE	YGR162W	DBVPG6765_07G03760	c.109A>G	p.Thr37Ala	TIF4631	Translation Initiation Factor
chrVII	805342	A	T	0/1	1/1	TYPE=snp	T	missense_variant	MODERATE	YGR166W	DBVPG6765_07G03790	c.230A>T	p.Gln77Leu	TRS65	TRapp Subunit
chrVII	806232	T	G	0/1	1/1	TYPE=snp	G	missense_variant	MODERATE	YGR166W	DBVPG6765_07G03790	c.1120T>G	p.Phe374Val	TRS65	TRapp Subunit
chrVII	807117	G	A	0/1	0/0	TYPE=snp	A	missense_variant	MODERATE	YGR167W	DBVPG6765_07G03800	c.64G>A	p.Asp22Asn	CLC1	Clathrin Light Chain
chrVII	808181	A	C	0/1	0/0	TYPE=snp	C	missense_variant	MODERATE	YGR168C	DBVPG6765_07G03810	c.900T>G	p.Cys300Trp	PEX35	PEroXin
chrVII	808862	C	A	0/1	1/1	TYPE=snp	A	missense_variant	MODERATE	YGR168C	DBVPG6765_07G03810	c.219G>T	p.Met73Ile	PEX35	PEroXin
chrVII	810034	T	G	0/1	0/0	TYPE=snp	G	missense_variant	MODERATE	YGR169C	DBVPG6765_07G03820	c.468A>C	p.Leu156Phe	PUS6	PseudoUridine Synthase
chrVII	810492	T	G	0/1	1/1	TYPE=snp	G	missense_variant	MODERATE	YGR169C	DBVPG6765_07G03820	c.10A>C	p.Ile4Leu	PUS6	PseudoUridine Synthase
chrVII	815450	T	G	0/1	1/1	TYPE=snp	G	missense_variant	MODERATE	YGR171C	DBVPG6765_07G03850	c.1700A>C	p.Gln567Pro	MSM1	Mitochondrial aminoacyl-tRNA Synthetase, Methionine
chrVII	827172	G	C	0/1	0/0	TYPE=snp	C	missense_variant	MODERATE	YGR178C	DBVPG6765_07G03910	c.638C>G	p.Ser213Cys	PBP1	Pab1p-Binding Protein
chrVII	827565	T	C	0/1	0/0	TYPE=snp	C	missense_variant	MODERATE	YGR178C	DBVPG6765_07G03910	c.245A>G	p.Asn82Ser	PBP1	Pab1p-Binding Protein
chrVII	827640	A	G	0/1	1/1	TYPE=snp	G	missense_variant	MODERATE	YGR178C	DBVPG6765_07G03910	c.170T>C	p.Val57Ala	PBP1	Pab1p-Binding Protein
chrVII	842095	T	C	0/1	0/0	TYPE=snp	C	missense_variant	MODERATE	YGR185C	DBVPG6765_07G03960	c.16A>G	p.Thr6Ala	TYS1	TYrosyl-tRNA Synthetase
chrVII	842938	A	C	0/1	1/1	TYPE=snp	C	missense_variant	MODERATE	YGR186W	DBVPG6765_07G03970	c.575A>C	p.Asn192Thr	TFG1	Transcription Factor G
chrVII	843003	G	A	0/1	1/1	TYPE=snp	A	missense_variant	MODERATE	YGR186W	DBVPG6765_07G03970	c.640G>A	p.Gly214Ser	TFG1	Transcription Factor G
chrVII	843043	T	C	0/1	0/0	TYPE=snp	C	missense_variant	MODERATE	YGR186W	DBVPG6765_07G03970	c.680T>C	p.Val227Ala	TFG1	Transcription Factor G
chrVII	843075	A	G	0/1	1/1	TYPE=snp	G	missense_variant	MODERATE	YGR186W	DBVPG6765_07G03970	c.712A>G	p.Ile238Val	TFG1	Transcription Factor G
chrVII	843084	A	C	0/1	1/1	TYPE=snp	C	missense_variant	MODERATE	YGR186W	DBVPG6765_07G03970	c.721A>C	p.Asn241His	TFG1	Transcription Factor G
chrVII	843717	C	A	0/1	1/1	TYPE=snp	A	missense_variant	MODERATE	YGR186W	DBVPG6765_07G03970	c.1354C>A	p.Gln452Lys	TFG1	Transcription Factor G
chrVII	848128	G	A	0/1	1/1	TYPE=snp	A	missense_variant	MODERATE	YGR188C	DBVPG6765_07G03990	c.1574C>T	p.Ser525Leu	BUB1	Budding Uninhibited by Benzimidazole
chrVII	861214	C	T	0/1	1/1	TYPE=snp	T	missense_variant	MODERATE	YGR194C	DBVPG6765_07G04040	c.1238G>A	p.Ser413Asn	XKS1	XyluloKinaSe
chrVII	862304	C	A	0/1	1/1	TYPE=snp	A	missense_variant	MODERATE	YGR194C	DBVPG6765_07G04040	c.148G>T	p.Val50Leu	XKS1	XyluloKinaSe
chrVII	866629	A	C	0/1	0/0	TYPE=snp	C	missense_variant	MODERATE	YGR196C	DBVPG6765_07G04060	c.138T>G	p.Ile46Met	FYV8	Function required for Yeast Viability
chrVII	867794	T	G	0/1	1/1	TYPE=snp	G	missense_variant	MODERATE	YGR197C	DBVPG6765_07G04070	c.927A>C	p.Lys309Asn	SNG1	0
chrVII	868689	C	G	0/1	0/0	TYPE=snp	G	missense_variant	MODERATE	YGR197C	DBVPG6765_07G04070	c.32G>C	p.Arg11Pro	SNG1	0
chrVII	869588	C	G	0/1	1/1	TYPE=snp	G	missense_variant	MODERATE	YGR198W	DBVPG6765_07G04080	c.314C>G	p.Ala105Gly	YPP1	sYnuclein-Protective Protein
chrVII	869716	G	T	0/1	1/1	TYPE=snp	T	missense_variant	MODERATE	YGR198W	DBVPG6765_07G04080	c.442G>T	p.Val148Leu	YPP1	sYnuclein-Protective Protein
chrVII	869786	A	G	0/1	1/1	TYPE=snp	G	missense_variant	MODERATE	YGR198W	DBVPG6765_07G04080	c.512A>G	p.Glu171Gly	YPP1	sYnuclein-Protective Protein
chrVII	869809	G	A	0/1	1/1	TYPE=snp	A	missense_variant	MODERATE	YGR198W	DBVPG6765_07G04080	c.535G>A	p.Val179Ile	YPP1	sYnuclein-Protective Protein
chrVII	869843	A	G	0/1	0/0	TYPE=snp	G	missense_variant	MODERATE	YGR198W	DBVPG6765_07G04080	c.569A>G	p.Tyr190Cys	YPP1	sYnuclein-Protective Protein
chrVII	870032	T	C	0/1	1/1	TYPE=snp	C	missense_variant	MODERATE	YGR198W	DBVPG6765_07G04080	c.758T>C	p.Val253Ala	YPP1	sYnuclein-Protective Protein
chrVII	870137	A	C	0/1	1/1	TYPE=snp	C	missense_variant	MODERATE	YGR198W	DBVPG6765_07G04080	c.863A>C	p.Asn288Thr	YPP1	sYnuclein-Protective Protein
chrVII	870350	A	G	0/1	1/1	TYPE=snp	G	missense_variant	MODERATE	YGR198W	DBVPG6765_07G04080	c.1076A>G	p.His359Arg	YPP1	sYnuclein-Protective Protein
chrVII	870617	G	A	0/1	1/1	TYPE=snp	A	missense_variant	MODERATE	YGR198W	DBVPG6765_07G04080	c.1343G>A	p.Cys448Tyr	YPP1	sYnuclein-Protective Protein
chrVII	872670	T	C	0/1	0/0	TYPE=snp	C	missense_variant	MODERATE	YGR199W	DBVPG6765_07G04090	c.587T>C	p.Val196Ala	PMT6	Protein O-MannosylTransferase
chrVII	875720	C	T	0/1	0/0	TYPE=snp	T	missense_variant	MODERATE	YGR200C	DBVPG6765_07G04100	c.1133G>A	p.Arg378Lys	ELP2	ELongator Protein
chrVII	875797	A	C	0/1	0/0	TYPE=snp	C	missense_variant	MODERATE	YGR200C	DBVPG6765_07G04100	c.1056T>G	p.Ile352Met	ELP2	ELongator Protein
chrVII	876045	C	G	0/1	0/0	TYPE=snp	G	missense_variant	MODERATE	YGR200C	DBVPG6765_07G04100	c.808G>C	p.Gly270Arg	ELP2	ELongator Protein
chrVII	876345	C	T	0/1	0/0	TYPE=snp	T	missense_variant	MODERATE	YGR200C	DBVPG6765_07G04100	c.508G>A	p.Val170Ile	ELP2	ELongator Protein
chrVII	877125	T	C	0/1	0/0	TYPE=snp	C	missense_variant	MODERATE	YGR201C	DBVPG6765_07G04110	c.655A>G	p.Thr219Ala	0	0
chrVII	879276	A	C	0/1	0/0	TYPE=snp	C	missense_variant	MODERATE	YGR202C	DBVPG6765_07G04120	c.55T>G	p.Ser19Ala	PCT1	Phosphocholine CytidylylTransferase
chrVII	880063	G	C	0/1	1/1	TYPE=snp	C	missense_variant	MODERATE	YGR203W	DBVPG6765_07G04130	c.245G>C	p.Gly82Ala	YCH1	Yeast Cdc25 Homolog
chrVII	890878	C	G	0/1	1/1	TYPE=snp	G	missense_variant	MODERATE	YGR211W	DBVPG6765_07G04210	c.1068C>G	p.Asp356Glu	ZPR1	Zinc finger PRotein
chrVII	897923	G	A	0/1	0/0	TYPE=snp	A	missense_variant	MODERATE	YGR216C	DBVPG6765_07G04260	c.1109C>T	p.Thr370Ile	GPI1	GlycosylPhosphatidylInositol anchoring biosynthesis
chrVII	900102	T	C	0/1	0/0	TYPE=snp	C	missense_variant	MODERATE	YGR217W	DBVPG6765_07G04270	c.838T>C	p.Phe280Leu	CCH1	Calcium Channel Homolog
chrVII	900259	C	G	0/1	0/0	TYPE=snp	G	missense_variant	MODERATE	YGR217W	DBVPG6765_07G04270	c.995C>G	p.Pro332Arg	CCH1	Calcium Channel Homolog
chrVII	900633	G	C	0/1	0/0	TYPE=snp	C	missense_variant	MODERATE	YGR217W	DBVPG6765_07G04270	c.1369G>C	p.Glu457Gln	CCH1	Calcium Channel Homolog
chrVII	900718	C	T	0/1	1/1	TYPE=snp	T	missense_variant	MODERATE	YGR217W	DBVPG6765_07G04270	c.1454C>T	p.Thr485Ile	CCH1	Calcium Channel Homolog
chrVII	900805	A	G	0/1	0/0	TYPE=snp	G	missense_variant	MODERATE	YGR217W	DBVPG6765_07G04270	c.1541A>G	p.Lys514Arg	CCH1	Calcium Channel Homolog
chrVII	901657	G	A	0/1	1/1	TYPE=snp	A	missense_variant	MODERATE	YGR217W	DBVPG6765_07G04270	c.2393G>A	p.Cys798Tyr	CCH1	Calcium Channel Homolog
chrVII	904083	G	A	0/1	0/0	TYPE=snp	A	missense_variant	MODERATE	YGR217W	DBVPG6765_07G04270	c.4819G>A	p.Val1607Met	CCH1	Calcium Channel Homolog
chrVII	904143	G	T	0/1	0/0	TYPE=snp	T	missense_variant	MODERATE	YGR217W	DBVPG6765_07G04270	c.4879G>T	p.Val1627Phe	CCH1	Calcium Channel Homolog
chrVII	907541	G	C	0/1	1/1	TYPE=snp	C	missense_variant	MODERATE	YGR218W	DBVPG6765_07G04280	c.805G>C	p.Asp269His	CRM1	Chromosome Region Maintenance
chrVII	907640	G	A	0/1	0/0	TYPE=snp	A	missense_variant	MODERATE	YGR218W	DBVPG6765_07G04280	c.904G>A	p.Ala302Thr	CRM1	Chromosome Region Maintenance
chrVII	909536	A	G	0/1	1/1	TYPE=snp	G	missense_variant	MODERATE	YGR218W	DBVPG6765_07G04280	c.2800A>G	p.Ile934Val	CRM1	Chromosome Region Maintenance
chrVII	910856	G	A	0/1	0/0	TYPE=snp	A	missense_variant	MODERATE	YGR220C	DBVPG6765_07G04290	c.224C>T	p.Ser75Phe	MRPL9	Mitochondrial Ribosomal Protein, Large subunit
chrVII	923798	G	A	0/1	0/0	TYPE=snp	A	missense_variant	MODERATE	YGR229C	DBVPG6765_07G04360	c.1304C>T	p.Thr435Ile	SMI1	Suppressor of MAR Inhibitor
chrVII	923850	T	C	0/1	1/1	TYPE=snp	C	missense_variant	MODERATE	YGR229C	DBVPG6765_07G04360	c.1252A>G	p.Thr418Ala	SMI1	Suppressor of MAR Inhibitor
chrVII	924018	T	C	0/1	0/0	TYPE=snp	C	missense_variant	MODERATE	YGR229C	DBVPG6765_07G04360	c.1084A>G	p.Met362Val	SMI1	Suppressor of MAR Inhibitor
chrVII	924531	C	A	0/1	0/0	TYPE=snp	A	missense_variant	MODERATE	YGR229C	DBVPG6765_07G04360	c.571G>T	p.Gly191Cys	SMI1	Suppressor of MAR Inhibitor
chrVII	931580	C	G	0/1	0/0	TYPE=snp	G	missense_variant	MODERATE	YGR233C	DBVPG6765_07G04400	c.834G>C	p.Met278Ile	PHO81	PHOsphate metabolism
chrVII	934495	A	G	0/1	0/0	TYPE=snp	G	missense_variant	MODERATE	YGR234W	DBVPG6765_07G04410	c.394A>G	p.Ile132Val	YHB1	Yeast flavoHemogloBin
chrVII	934619	T	C	0/1	1/1	TYPE=snp	C	missense_variant	MODERATE	YGR234W	DBVPG6765_07G04410	c.518T>C	p.Phe173Ser	YHB1	Yeast flavoHemogloBin
chrVII	935137	G	A	0/1	0/0	TYPE=snp	A	missense_variant	MODERATE	YGR234W	DBVPG6765_07G04410	c.1036G>A	p.Ala346Thr	YHB1	Yeast flavoHemogloBin
chrVII	936921	A	G	0/1	1/1	TYPE=snp	G	missense_variant	MODERATE	YGR236C	DBVPG6765_07G04430	c.95T>C	p.Val32Ala	SPG1	Stationary Phase Gene
chrVII	940836	T	G	0/1	1/1	TYPE=snp	G	missense_variant	MODERATE	YGR238C	DBVPG6765_07G04450	c.2050A>C	p.Ile684Leu	KEL2	KELch repeat
chrVII	949365	G	C	0/1	0/0	TYPE=snp	C	missense_variant	MODERATE	YGR241C	DBVPG6765_07G04480	c.1417C>G	p.Pro473Ala	YAP1802	Yeast Assembly Polypeptide
chrVII	956980	G	T	0/1	0/0	TYPE=snp	T	missense_variant	MODERATE	YGR246C	DBVPG6765_07G04520	c.1492C>A	p.Gln498Lys	BRF1	B-Related Factor
chrVII	971091	C	T	0/1	0/0	TYPE=snp	T	missense_variant	MODERATE	YGR252W	DBVPG6765_07G04580	c.8C>T	p.Thr3Ile	GCN5	General Control Nonderepressible
chrVII	977810	G	C	0/1	0/0	TYPE=snp	C	missense_variant	MODERATE	YGR255C	DBVPG6765_07G04610	c.368C>G	p.Ala123Gly	COQ6	COenzyme Q
chrVII	978000	C	T	0/1	1/1	TYPE=snp	T	missense_variant	MODERATE	YGR255C	DBVPG6765_07G04610	c.178G>A	p.Val60Ile	COQ6	COenzyme Q
chrVII	978968	A	G	0/1	0/0	TYPE=snp	G	missense_variant	MODERATE	YGR256W	DBVPG6765_07G04620	c.128A>G	p.Lys43Arg	GND2	6-phosphoGlucoNateDehydrogenase
chrVII	979428	G	A	0/1	0/0	TYPE=snp	A	missense_variant	MODERATE	YGR256W	DBVPG6765_07G04620	c.588G>A	p.Met196Ile	GND2	6-phosphoGlucoNateDehydrogenase
chrVII	981342	T	C	0/1	0/0	TYPE=snp	C	missense_variant	MODERATE	YGR257C	DBVPG6765_07G04630	c.181A>G	p.Ile61Val	MTM1	Manganese Trafficking factor for Mitochondrial SOD2
chrVII	981351	G	A	0/1	0/0	TYPE=snp	A	missense_variant	MODERATE	YGR257C	DBVPG6765_07G04630	c.172C>T	p.Pro58Ser	MTM1	Manganese Trafficking factor for Mitochondrial SOD2
chrVII	986873	G	A	0/1	1/1	TYPE=snp	A	missense_variant	MODERATE	YGR260W	DBVPG6765_07G04650	c.172G>A	p.Ala58Thr	TNA1	Transporter of Nicotinic Acid
chrVII	993424	A	G	0/1	1/1	TYPE=snp	G	missense_variant	MODERATE	YGR263C	DBVPG6765_07G04680	c.32T>C	p.Val11Ala	SAY1	Steryl Acetyl hYdrolase
chrVII	995932	C	T	0/1	0/0	TYPE=snp	T	missense_variant	MODERATE	YGR264C	DBVPG6765_07G04690	c.136G>A	p.Ala46Thr	MES1	MEthionyl-tRNA Synthetase
chrVII	1002305	A	G	0/1	0/0	TYPE=snp	G	missense_variant	MODERATE	YGR270W	DBVPG6765_07G04730	c.722A>G	p.Asn241Ser	YTA7	Yeast Tat-binding Analog
chrVII	1004630	A	G	0/1	0/0	TYPE=snp	G	missense_variant	MODERATE	YGR270W	DBVPG6765_07G04730	c.3047A>G	p.Asn1016Ser	YTA7	Yeast Tat-binding Analog
chrVII	1016088	C	T	0/1	1/1	TYPE=snp	T	missense_variant	MODERATE	YGR274C	DBVPG6765_07G04770	c.1222G>A	p.Val408Ile	TAF1	TATA binding protein-Associated Factor
chrVII	1016823	T	G	0/1	1/1	TYPE=snp	G	missense_variant	MODERATE	YGR274C	DBVPG6765_07G04770	c.487A>C	p.Asn163His	TAF1	TATA binding protein-Associated Factor
chrVII	1019103	T	A	0/1	0/0	TYPE=snp	A	missense_variant	MODERATE	YGR276C	DBVPG6765_07G04790	c.590A>T	p.Asn197Ile	RNH70	RNase H
chrVII	1019110	C	T	0/1	0/0	TYPE=snp	T	missense_variant	MODERATE	YGR276C	DBVPG6765_07G04790	c.583G>A	p.Val195Met	RNH70	RNase H
chrVII	1019989	A	G	0/1	0/0	TYPE=snp	G	missense_variant	MODERATE	YGR277C	DBVPG6765_07G04800	c.785T>C	p.Val262Ala	CAB4	Coenzyme A Biosynthesis
chrVII	1023067	C	T	0/1	0/0	TYPE=snp	T	missense_variant	MODERATE	YGR279C	DBVPG6765_07G04820	c.1144G>A	p.Val382Ile	SCW4	Soluble Cell Wall protein
chrVII	1023901	C	G	0/1	1/1	TYPE=snp	G	missense_variant	MODERATE	YGR279C	DBVPG6765_07G04820	c.310G>C	p.Ala104Pro	SCW4	Soluble Cell Wall protein
chrVII	1033464	G	A	0/1	1/1	TYPE=snp	A	missense_variant	MODERATE	YGR283C	DBVPG6765_07G04860	c.818C>T	p.Thr273Ile	UPA1	Urb2 particle associated methyl-transferase
chrVII	1042372	C	T	0/1	0/0	TYPE=snp	T	missense_variant	MODERATE	YGR287C	DBVPG6765_07G04900	c.860G>A	p.Arg287Lys	IMA1	IsoMAltase
chrVIII	10427	T	C	0/1	0/0	TYPE=snp	C	missense_variant	MODERATE	NA	DBVPG6765_08G00050	c.47T>C	p.Val16Ala	0	0
chrVIII	11220	CTTTTTTTTTACTCTTG	CTTTTTTTTTTTTACTCTTG	0/1	0/0	TYPE=ins	CTTTTTTTTTTTTACTCTTG	conservative_inframe_insertion	MODERATE	NA	DBVPG6765_08G00050	c.847_849dupTTT	p.Phe283dup	0	0
chrVIII	13107	T	C	0/1	1/1	TYPE=snp	C	missense_variant	MODERATE	NA	DBVPG6765_08G00060	c.5T>C	p.Phe2Ser	0	0
chrVIII	15645	C	T	0/1	1/1	TYPE=snp	T	missense_variant	MODERATE	YHL040C	DBVPG6765_08G00070	c.803G>A	p.Gly268Asp	ARN1	AFT1 ReguloN
chrVIII	25143	G	T	0/1	1/1	TYPE=snp	T	missense_variant	MODERATE	YHL035C	DBVPG6765_08G00110	c.3090C>A	p.Asp1030Glu	VMR1	Vacuolar Multidrug Resistance
chrVIII	26794	A	G	0/1	1/1	TYPE=snp	G	missense_variant	MODERATE	YHL035C	DBVPG6765_08G00110	c.1439T>C	p.Val480Ala	VMR1	Vacuolar Multidrug Resistance
chrVIII	27059	T	C	0/1	1/1	TYPE=snp	C	missense_variant	MODERATE	YHL035C	DBVPG6765_08G00110	c.1174A>G	p.Thr392Ala	VMR1	Vacuolar Multidrug Resistance
chrVIII	28060	GCAGATCTTAC	GC	0/1	0/0	TYPE=del	GC	conservative_inframe_deletion	MODERATE	YHL035C	DBVPG6765_08G00110	c.163_171delGTAAGATCT	p.Val55_Ser57del	VMR1	Vacuolar Multidrug Resistance
chrVIII	44985	C	G	0/1	1/1	TYPE=snp	G	missense_variant	MODERATE	YHL028W	DBVPG6765_08G00180	c.764C>G	p.Thr255Arg	WSC4	cell Wall integrity and Stress response Component
chrVIII	46773	A	C	0/1	1/1	TYPE=snp	C	missense_variant	MODERATE	YHL027W	DBVPG6765_08G00190	c.204A>C	p.Lys68Asn	RIM101	Regulator of IME2
chrVIII	54994	C	T	0/1	0/0	TYPE=snp	T	missense_variant	MODERATE	YHL023C	DBVPG6765_08G00230	c.3085G>A	p.Val1029Met	NPR3	Nitrogen Permease Regulator
chrVIII	56120	T	G	0/1	0/0	TYPE=snp	G	missense_variant	MODERATE	YHL023C	DBVPG6765_08G00230	c.1959A>C	p.Gln653His	NPR3	Nitrogen Permease Regulator
chrVIII	58991	C	T	0/1	1/1	TYPE=snp	T	missense_variant	MODERATE	YHL022C	DBVPG6765_08G00240	c.678G>A	p.Met226Ile	SPO11	SPOrulation
chrVIII	60915	T	C	0/1	0/0	TYPE=snp	C	missense_variant	MODERATE	YHL021C	DBVPG6765_08G00250	c.457A>G	p.Lys153Glu	AIM17	Altered Inheritance rate of Mitochondria
chrVIII	61238	T	C	0/1	0/0	TYPE=snp	C	missense_variant	MODERATE	YHL021C	DBVPG6765_08G00250	c.134A>G	p.Asp45Gly	AIM17	Altered Inheritance rate of Mitochondria
chrVIII	62061	AGTTGCTGTTGCTGTTGCTGTTGCTGTTGCTC	AGTTGCTGTTGCTGTTGCTGTTGCTGTTGCTGTTGCTGTTGCTC	0/1	1/1	TYPE=ins	AGTTGCTGTTGCTGTTGCTGTTGCTGTTGCTGTTGCTGTTGCTC	conservative_inframe_insertion	MODERATE	YHL020C	DBVPG6765_08G00260	c.853_854insAGCAACAGCAAC	p.Glu285_Gln286insGlnGlnGlnGln	OPI1	OverProducer of Inositol
chrVIII	62403	G	A	0/1	0/0	TYPE=snp	A	missense_variant	MODERATE	YHL020C	DBVPG6765_08G00260	c.542C>T	p.Thr181Met	OPI1	OverProducer of Inositol
chrVIII	65309	C	T	0/1	1/1	TYPE=snp	T	missense_variant	MODERATE	YHL018W	DBVPG6765_08G00280	c.110C>T	p.Thr37Ile	MCO14	Mitochondrial Class One protein of 14 kDa
chrVIII	66376	G	A	0/1	1/1	TYPE=snp	A	missense_variant	MODERATE	YHL017W	DBVPG6765_08G00290	c.610G>A	p.Val204Ile	0	0
chrVIII	78296	T	C	0/1	1/1	TYPE=snp	C	missense_variant	MODERATE	YHL010C	DBVPG6765_08G00360	c.907A>G	p.Thr303Ala	ETP1	Ethanol Tolerance Protein
chrVIII	79095	A	C	0/1	1/1	TYPE=snp	C	missense_variant	MODERATE	YHL010C	DBVPG6765_08G00360	c.108T>G	p.Ser36Arg	ETP1	Ethanol Tolerance Protein
chrVIII	80412	G	A	0/1	0/0	TYPE=snp	A	missense_variant	MODERATE	YHL009C	DBVPG6765_08G00370	c.130C>T	p.Pro44Ser	YAP3	Yeast AP-1
chrVIII	82800	C	G	0/1	0/0	TYPE=snp	G	missense_variant	MODERATE	YHL008C	DBVPG6765_08G00380	c.638G>C	p.Gly213Ala	0	0
chrVIII	84551	T	C	0/1	1/1	TYPE=snp	C	missense_variant	MODERATE	YHL007C	DBVPG6765_08G00390	c.2515A>G	p.Asn839Asp	STE20	STErile
chrVIII	88653	T	C	0/1	0/0	TYPE=snp	C	missense_variant	MODERATE	YHL004W	DBVPG6765_08G00410	c.308T>C	p.Leu103Ser	MRP4	Mitochondrial Ribosomal Protein
chrVIII	91905	C	G	0/1	0/0	TYPE=snp	G	missense_variant	MODERATE	YHL002W	DBVPG6765_08G00430	c.160C>G	p.Leu54Val	HSE1	Has Symptoms of class E mutants; resembles Hbp, Stam and East
chrVIII	92368	C	T	0/1	1/1	TYPE=snp	T	missense_variant	MODERATE	YHL002W	DBVPG6765_08G00430	c.623C>T	p.Ala208Val	HSE1	Has Symptoms of class E mutants; resembles Hbp, Stam and East
chrVIII	92871	A	G	0/1	1/1	TYPE=snp	G	missense_variant	MODERATE	YHL002W	DBVPG6765_08G00430	c.1126A>G	p.Thr376Ala	HSE1	Has Symptoms of class E mutants; resembles Hbp, Stam and East
chrVIII	98181	G	A	0/1	1/1	TYPE=snp	A	missense_variant	MODERATE	YHR002W	DBVPG6765_08G00470	c.235G>A	p.Val79Ile	LEU5	LEUcine biosynthesis
chrVIII	101977	C	T	0/1	1/1	TYPE=snp	T	missense_variant	MODERATE	YHR004C	DBVPG6765_08G00490	c.247G>A	p.Ala83Thr	NEM1	Nuclear Envelope Morphology
chrVIII	102702	T	A	0/1	0/0	TYPE=snp	A	missense_variant	MODERATE	YHR005C	DBVPG6765_08G00500	c.1345A>T	p.Thr449Ser	GPA1	G Protein Alpha subunit
chrVIII	103989	T	C	0/1	1/1	TYPE=snp	C	missense_variant	MODERATE	YHR005C	DBVPG6765_08G00500	c.58A>G	p.Asn20Asp	GPA1	G Protein Alpha subunit
chrVIII	108544	A	G	0/1	1/1	TYPE=snp	G	missense_variant	MODERATE	YHR006W	DBVPG6765_08G00520	c.1601A>G	p.Lys534Arg	STP2	protein with similarity to Stp1p
chrVIII	129141	G	A	0/1	1/1	TYPE=snp	A	missense_variant	MODERATE	YHR017W	DBVPG6765_08G00630	c.959G>A	p.Ser320Asn	YSC83	0
chrVIII	130342	C	G	0/1	0/0	TYPE=snp	G	missense_variant	MODERATE	YHR018C	DBVPG6765_08G00640	c.550G>C	p.Glu184Gln	ARG4	ARGinine requiring
chrVIII	148123	A	T	0/1	0/0	TYPE=snp	T	missense_variant	MODERATE	YHR024C	DBVPG6765_08G00700	c.556T>A	p.Tyr186Asn	MAS2	Mitochondrial ASsembly
chrVIII	150438	C	G	0/1	0/0	TYPE=snp	G	missense_variant	MODERATE	YHR026W	DBVPG6765_08G00720	c.109C>G	p.Leu37Val	VMA16	Vacuolar Membrane Atpase
chrVIII	163015	G	C	0/1	1/1	TYPE=snp	C	missense_variant	MODERATE	YHR032W	DBVPG6765_08G00780	c.195G>C	p.Glu65Asp	ERC1	Ethionine Resistance Conferring
chrVIII	165860	G	A	0/1	1/1	TYPE=snp	A	missense_variant	MODERATE	YHR033W	DBVPG6765_08G00790	c.835G>A	p.Glu279Lys	0	0
chrVIII	168139	T	A	0/1	1/1	TYPE=snp	A	missense_variant	MODERATE	YHR035W	DBVPG6765_08G00810	c.441T>A	p.Asn147Lys	NEL1	Non-ERES Localized Sec23 homolog
chrVIII	168281	A	G	0/1	1/1	TYPE=snp	G	missense_variant	MODERATE	YHR035W	DBVPG6765_08G00810	c.583A>G	p.Asn195Asp	NEL1	Non-ERES Localized Sec23 homolog
chrVIII	168288	G	A	0/1	1/1	TYPE=snp	A	missense_variant	MODERATE	YHR035W	DBVPG6765_08G00810	c.590G>A	p.Ser197Asn	NEL1	Non-ERES Localized Sec23 homolog
chrVIII	168353	A	T	0/1	1/1	TYPE=snp	T	missense_variant	MODERATE	YHR035W	DBVPG6765_08G00810	c.655A>T	p.Ser219Cys	NEL1	Non-ERES Localized Sec23 homolog
chrVIII	168538	A	T	0/1	1/1	TYPE=snp	T	missense_variant	MODERATE	YHR035W	DBVPG6765_08G00810	c.840A>T	p.Lys280Asn	NEL1	Non-ERES Localized Sec23 homolog
chrVIII	168725	T	G	0/1	1/1	TYPE=snp	G	missense_variant	MODERATE	YHR035W	DBVPG6765_08G00810	c.1027T>G	p.Cys343Gly	NEL1	Non-ERES Localized Sec23 homolog
chrVIII	169403	T	C	0/1	1/1	TYPE=snp	C	missense_variant	MODERATE	YHR035W	DBVPG6765_08G00810	c.1705T>C	p.Phe569Leu	NEL1	Non-ERES Localized Sec23 homolog
chrVIII	170024	C	G	0/1	1/1	TYPE=snp	G	missense_variant	MODERATE	YHR036W	DBVPG6765_08G00820	c.200C>G	p.Ala67Gly	BRL1	BRr6 Like protein
chrVIII	170604	T	G	0/1	0/0	TYPE=snp	G	missense_variant	MODERATE	YHR036W	DBVPG6765_08G00820	c.780T>G	p.Asn260Lys	BRL1	BRr6 Like protein
chrVIII	178398	A	G	0/1	1/1	TYPE=snp	G	missense_variant	MODERATE	YHR040W	DBVPG6765_08G00870	c.997A>G	p.Thr333Ala	BCD1	Box C/D snoRNA accumulation
chrVIII	182727	T	C	0/1	1/1	TYPE=snp	C	missense_variant	MODERATE	YHR043C	DBVPG6765_08G00900	c.301A>G	p.Asn101Asp	DOG2	DeOxyGlucose
chrVIII	185822	A	G	0/1	0/0	TYPE=snp	G	missense_variant	MODERATE	YHR045W	DBVPG6765_08G00920	c.790A>G	p.Ser264Gly	DDE1	Dap1-related DNA damage response and Ergosterol biosynthesis protein
chrVIII	209113	G	A	0/1	0/0	TYPE=snp	A	missense_variant	MODERATE	YHR056C	DBVPG6765_08G01040	c.1676C>T	p.Pro559Leu	RSC30	Remodel the Structure of Chromatin
chrVIII	210490	G	A	0/1	0/0	TYPE=snp	A	missense_variant	MODERATE	YHR056C	DBVPG6765_08G01040	c.299C>T	p.Ser100Phe	RSC30	Remodel the Structure of Chromatin
chrVIII	215894	C	T	0/1	1/1	TYPE=snp	T	missense_variant	MODERATE	YHR062C	DBVPG6765_08G01100	c.820G>A	p.Val274Ile	RPP1	Ribonuclease P Protein
chrVIII	217377	C	T	0/1	1/1	TYPE=snp	T	missense_variant	MODERATE	YHR063C	DBVPG6765_08G01110	c.748G>A	p.Gly250Ser	PAN5	PANtothenate biosynthesis
chrVIII	217793	T	G	0/1	1/1	TYPE=snp	G	missense_variant	MODERATE	YHR063C	DBVPG6765_08G01110	c.332A>C	p.Asn111Thr	PAN5	PANtothenate biosynthesis
chrVIII	222097	C	T	0/1	1/1	TYPE=snp	T	missense_variant	MODERATE	YHR065C	DBVPG6765_08G01130	c.22G>A	p.Asp8Asn	RRP3	Ribosomal RNA Processing
chrVIII	223572	A	G	0/1	0/0	TYPE=snp	G	missense_variant	MODERATE	YHR066W	DBVPG6765_08G01140	c.1280A>G	p.Asp427Gly	SSF1	Suppressor of ste4 (Four)
chrVIII	228289	G	A	0/1	1/1	TYPE=snp	A	missense_variant	MODERATE	YHR070W	DBVPG6765_08G01180	c.454G>A	p.Asp152Asn	TRM5	tRNA Methyltransferase
chrVIII	246767	T	C	0/1	1/1	TYPE=snp	C	missense_variant	MODERATE	YHR077C	DBVPG6765_08G01260	c.1835A>G	p.Lys612Arg	NMD2	Nonsense-mediated MRNA Decay
chrVIII	255961	C	A	0/1	1/1	TYPE=snp	A	missense_variant	MODERATE	YHR080C	DBVPG6765_08G01300	c.3838G>T	p.Val1280Leu	LAM4	Lipid transfer protein Anchored at Membrane contact sites
chrVIII	256342	T	C	0/1	1/1	TYPE=snp	C	missense_variant	MODERATE	YHR080C	DBVPG6765_08G01300	c.3457A>G	p.Lys1153Glu	LAM4	Lipid transfer protein Anchored at Membrane contact sites
chrVIII	257133	A	G	0/1	0/0	TYPE=snp	G	missense_variant	MODERATE	YHR080C	DBVPG6765_08G01300	c.2666T>C	p.Val889Ala	LAM4	Lipid transfer protein Anchored at Membrane contact sites
chrVIII	264337	A	G	0/1	0/0	TYPE=snp	G	missense_variant	MODERATE	YHR082C	DBVPG6765_08G01320	c.172T>C	p.Tyr58His	KSP1	Kinase Suppressing Prp20-10
chrVIII	267255	G	A	0/1	0/0	TYPE=snp	A	missense_variant	MODERATE	YHR084W	DBVPG6765_08G01340	c.122G>A	p.Gly41Asp	STE12	STErile
chrVIII	277006	C	G	0/1	0/0	TYPE=snp	G	missense_variant	MODERATE	YHR090C	DBVPG6765_08G01400	c.579G>C	p.Lys193Asn	YNG2	Yeast iNG1 homolog
chrVIII	289286	T	A	0/1	0/0	TYPE=snp	A	missense_variant	MODERATE	YHR096C	DBVPG6765_08G01450	c.118A>T	p.Asn40Tyr	HXT5	HeXose Transporter
chrVIII	297272	G	A	0/1	1/1	TYPE=snp	A	missense_variant	MODERATE	YHR099W	DBVPG6765_08G01480	c.1556G>A	p.Arg519Lys	TRA1	similar to human TRRAP
chrVIII	307132	T	G	0/1	0/0	TYPE=snp	G	missense_variant	MODERATE	YHR100C	DBVPG6765_08G01490	c.498A>C	p.Lys166Asn	GEP4	GEnetic interactors of Prohibitins
chrVIII	307885	T	C	0/1	1/1	TYPE=snp	C	missense_variant	MODERATE	YHR101C	DBVPG6765_08G01500	c.953A>G	p.Gln318Arg	BIG1	Bad In Glucose
chrVIII	310252	A	G	0/1	0/0	TYPE=snp	G	missense_variant	MODERATE	YHR102W	DBVPG6765_08G01510	c.725A>G	p.Asp242Gly	KIC1	Kinase that Interacts with Cdc31p
chrVIII	310948	G	A	0/1	1/1	TYPE=snp	A	missense_variant	MODERATE	YHR102W	DBVPG6765_08G01510	c.1421G>A	p.Arg474Lys	KIC1	Kinase that Interacts with Cdc31p
chrVIII	311173	G	A	0/1	1/1	TYPE=snp	A	missense_variant	MODERATE	YHR102W	DBVPG6765_08G01510	c.1646G>A	p.Ser549Asn	KIC1	Kinase that Interacts with Cdc31p
chrVIII	311526	G	A	0/1	1/1	TYPE=snp	A	missense_variant	MODERATE	YHR102W	DBVPG6765_08G01510	c.1999G>A	p.Val667Ile	KIC1	Kinase that Interacts with Cdc31p
chrVIII	322583	C	T	0/1	1/1	TYPE=snp	T	missense_variant	MODERATE	YHR108W	DBVPG6765_08G01570	c.1325C>T	p.Ser442Leu	GGA2	Golgi-localized, Gamma-adaptin ear homology, Arf-binding protein
chrVIII	323585	T	C	0/1	1/1	TYPE=snp	C	missense_variant	MODERATE	YHR109W	DBVPG6765_08G01580	c.320T>C	p.Val107Ala	CTM1	CyTochrome c Methyltransferase
chrVIII	323897	C	T	0/1	0/0	TYPE=snp	T	missense_variant	MODERATE	YHR109W	DBVPG6765_08G01580	c.632C>T	p.Thr211Ile	CTM1	CyTochrome c Methyltransferase
chrVIII	324597	G	A	0/1	1/1	TYPE=snp	A	missense_variant	MODERATE	YHR109W	DBVPG6765_08G01580	c.1332G>A	p.Met444Ile	CTM1	CyTochrome c Methyltransferase
chrVIII	326688	G	A	0/1	1/1	TYPE=snp	A	missense_variant	MODERATE	YHR111W	DBVPG6765_08G01600	c.661G>A	p.Ala221Thr	UBA4	UBiquitin-Activating
chrVIII	327816	T	A	0/1	1/1	TYPE=snp	A	missense_variant	MODERATE	YHR112C	DBVPG6765_08G01610	c.804A>T	p.Glu268Asp	0	0
chrVIII	331344	A	G	0/1	1/1	TYPE=snp	G	missense_variant	MODERATE	YHR114W	DBVPG6765_08G01630	c.310A>G	p.Asn104Asp	BZZ1	0
chrVIII	335676	C	T	0/1	1/1	TYPE=snp	T	missense_variant	MODERATE	YHR117W	DBVPG6765_08G01660	c.358C>T	p.Pro120Ser	TOM71	Translocase of the Outer Mitochondrial membrane
chrVIII	336362	G	C	0/1	0/0	TYPE=snp	C	missense_variant	MODERATE	YHR117W	DBVPG6765_08G01660	c.1044G>C	p.Leu348Phe	TOM71	Translocase of the Outer Mitochondrial membrane
chrVIII	339688	C	G	0/1	0/0	TYPE=snp	G	missense_variant	MODERATE	YHR119W	DBVPG6765_08G01680	c.675C>G	p.Cys225Trp	SET1	SET domain-containing
chrVIII	345995	A	C	0/1	1/1	TYPE=snp	C	missense_variant	MODERATE	YHR121W	DBVPG6765_08G01700	c.269A>C	p.Glu90Ala	LSM12	Like SM
chrVIII	349968	G	A	0/1	0/0	TYPE=snp	A	missense_variant	MODERATE	YHR124W	DBVPG6765_08G01730	c.437G>A	p.Ser146Asn	NDT80	Non-DiTyrosine
chrVIII	355623	C	G	0/1	0/0	TYPE=snp	G	missense_variant	MODERATE	YHR128W	DBVPG6765_08G01760	c.539C>G	p.Ala180Gly	FUR1	5-FluoroURidine resistant
chrVIII	362161	C	T	0/1	0/0	TYPE=snp	T	missense_variant	MODERATE	YHR132C	DBVPG6765_08G01790	c.605G>A	p.Arg202Gln	ECM14	ExtraCellular Mutant
chrVIII	366901	A	G	0/1	1/1	TYPE=snp	G	missense_variant	MODERATE	YHR135C	DBVPG6765_08G01830	c.379T>C	p.Tyr127His	YCK1	Yeast Casein Kinase I homolog
chrVIII	367897	A	G	0/1	0/0	TYPE=snp	G	missense_variant	MODERATE	YHR136C	DBVPG6765_08G01840	c.173T>C	p.Leu58Pro	SPL2	Suppressor of PLc1 deletion
chrVIII	368709	A	G	0/1	0/0	TYPE=snp	G	missense_variant	MODERATE	YHR137W	DBVPG6765_08G01850	c.34A>G	p.Thr12Ala	ARO9	AROmatic amino acid requiring
chrVIII	371526	C	T	0/1	1/1	TYPE=snp	T	missense_variant	MODERATE	YHR139C	DBVPG6765_08G01870	c.635G>A	p.Ser212Asn	SPS100	SPorulation Specific
chrVIII	378953	G	T	0/1	1/1	TYPE=snp	T	missense_variant	MODERATE	YHR143W	DBVPG6765_08G01900	c.481G>T	p.Val161Phe	DSE2	Daughter Specific Expression
chrVIII	390438	T	G	0/1	0/0	TYPE=snp	G	missense_variant	MODERATE	YHR150W	DBVPG6765_08G01970	c.152T>G	p.Ile51Ser	PEX28	PEroXisome related
chrVIII	390597	C	T	0/1	0/0	TYPE=snp	T	missense_variant	MODERATE	YHR150W	DBVPG6765_08G01970	c.311C>T	p.Ser104Leu	PEX28	PEroXisome related
chrVIII	403326	A	G	0/1	1/1	TYPE=snp	G	missense_variant	MODERATE	YHR155W	DBVPG6765_08G02020	c.3175A>G	p.Lys1059Glu	LAM1	Lipid transfer protein Anchored at Membrane contact sites
chrVIII	413851	T	C	0/1	1/1	TYPE=snp	C	missense_variant	MODERATE	YHR161C	DBVPG6765_08G02080	c.1498A>G	p.Ile500Val	YAP1801	Yeast Assembly Polypeptide
chrVIII	414871	A	C	0/1	1/1	TYPE=snp	C	missense_variant	MODERATE	YHR161C	DBVPG6765_08G02080	c.478T>G	p.Ser160Ala	YAP1801	Yeast Assembly Polypeptide
chrVIII	421975	C	T	0/1	1/1	TYPE=snp	T	missense_variant	MODERATE	YHR164C	DBVPG6765_08G02110	c.266G>A	p.Ser89Asn	DNA2	DNA synthesis defective
chrVIII	423052	T	C	0/1	1/1	TYPE=snp	C	missense_variant	MODERATE	YHR165C	DBVPG6765_08G02120	c.6959A>G	p.Asp2320Gly	PRP8	Pre-mRNA Processing
chrVIII	423665	C	A	0/1	1/1	TYPE=snp	A	missense_variant	MODERATE	YHR165C	DBVPG6765_08G02120	c.6346G>T	p.Gly2116Cys	PRP8	Pre-mRNA Processing
chrVIII	424196	C	T	0/1	1/1	TYPE=snp	T	missense_variant	MODERATE	YHR165C	DBVPG6765_08G02120	c.5815G>A	p.Ala1939Thr	PRP8	Pre-mRNA Processing
chrVIII	428600	G	A	0/1	0/0	TYPE=snp	A	missense_variant	MODERATE	YHR165C	DBVPG6765_08G02120	c.1411C>T	p.Pro471Ser	PRP8	Pre-mRNA Processing
chrVIII	444133	T	C	0/1	0/0	TYPE=snp	C	missense_variant	MODERATE	YHR173C	DBVPG6765_08G02200	c.11A>G	p.Lys4Arg	0	0
chrVIII	450698	C	T	0/1	1/1	TYPE=snp	T	missense_variant	MODERATE	YHR177W	DBVPG6765_08G02240	c.1049C>T	p.Ser350Leu	ROF1	Regulator Of Fluffy
chrVIII	450706	A	G	0/1	0/0	TYPE=snp	G	missense_variant	MODERATE	YHR177W	DBVPG6765_08G02240	c.1057A>G	p.Lys353Glu	ROF1	Regulator Of Fluffy
chrVIII	477497	T	A	0/1	0/0	TYPE=snp	A	missense_variant	MODERATE	YHR189W	DBVPG6765_08G02360	c.64T>A	p.Ser22Thr	PTH1	Peptidyl-Trna Hydrolase
chrVIII	477990	C	G	0/1	0/0	TYPE=snp	G	missense_variant	MODERATE	YHR189W	DBVPG6765_08G02360	c.557C>G	p.Thr186Ser	PTH1	Peptidyl-Trna Hydrolase
chrVIII	480919	T	C	0/1	0/0	TYPE=snp	C	missense_variant	MODERATE	YHR192W	DBVPG6765_08G02390	c.688T>C	p.Ser230Pro	LNP1	LuNaPark family member
chrVIII	484425	A	G	0/1	1/1	TYPE=snp	G	missense_variant	MODERATE	YHR195W	DBVPG6765_08G02420	c.274A>G	p.Thr92Ala	NVJ1	Nucleus-Vacuole Junction
chrVIII	484735	A	G	0/1	1/1	TYPE=snp	G	missense_variant	MODERATE	YHR195W	DBVPG6765_08G02420	c.584A>G	p.Asn195Ser	NVJ1	Nucleus-Vacuole Junction
chrVIII	487656	C	T	0/1	0/0	TYPE=snp	T	missense_variant	MODERATE	YHR197W	DBVPG6765_08G02440	c.356C>T	p.Thr119Ile	RIX1	RIbosome eXport
chrVIII	488385	A	G	0/1	0/0	TYPE=snp	G	missense_variant	MODERATE	YHR197W	DBVPG6765_08G02440	c.1085A>G	p.His362Arg	RIX1	RIbosome eXport
chrVIII	488856	C	G	0/1	0/0	TYPE=snp	G	missense_variant	MODERATE	YHR197W	DBVPG6765_08G02440	c.1556C>G	p.Ser519Cys	RIX1	RIbosome eXport
chrVIII	489474	G	A	0/1	1/1	TYPE=snp	A	missense_variant	MODERATE	YHR197W	DBVPG6765_08G02440	c.2174G>A	p.Ser725Asn	RIX1	RIbosome eXport
chrVIII	494346	C	T	0/1	1/1	TYPE=snp	T	missense_variant	MODERATE	YHR201C	DBVPG6765_08G02490	c.203G>A	p.Gly68Glu	PPX1	0
chrVIII	494496	A	T	0/1	0/0	TYPE=snp	T	missense_variant	MODERATE	YHR201C	DBVPG6765_08G02490	c.53T>A	p.Leu18Gln	PPX1	0
chrVIII	496046	A	G	0/1	1/1	TYPE=snp	G	missense_variant	MODERATE	YHR202W	DBVPG6765_08G02500	c.254A>G	p.Gln85Arg	SMN1	Scavenger MonoNucleotidase
chrVIII	500338	A	T	0/1	0/0	TYPE=snp	T	missense_variant	MODERATE	YHR204W	DBVPG6765_08G02520	c.615A>T	p.Glu205Asp	MNL1	MaNnosidase-Like protein
chrVIII	502941	G	A	0/1	1/1	TYPE=snp	A	missense_variant	MODERATE	YHR205W	DBVPG6765_08G02530	c.175G>A	p.Ala59Thr	SCH9	0
chrVIII	508589	G	C	0/1	1/1	TYPE=snp	C	missense_variant	MODERATE	YHR207C	DBVPG6765_08G02550	c.1297C>G	p.Leu433Val	SET5	SET domain-containing
chrIX	4901	T	G	0/1	0/0	TYPE=snp	G	missense_variant	MODERATE	YIL172C/YOL157C/YJL221C	DBVPG6765_09G00020	c.62A>C	p.Tyr21Ser	0	0
chrIX	6036	T	A	0/1	1/1	TYPE=snp	A	missense_variant	MODERATE	YOL156W/YJL219W	DBVPG6765_09G00030	c.103T>A	p.Ser35Thr	0	0
chrIX	6504	A	G	0/1	1/1	TYPE=snp	G	missense_variant	MODERATE	YOL156W/YJL219W	DBVPG6765_09G00030	c.571A>G	p.Ile191Val	0	0
chrIX	10857	A	G	0/1	0/0	TYPE=snp	G	missense_variant	MODERATE	YIL169C	DBVPG6765_09G00040	c.977T>C	p.Phe326Ser	CSS1	Condition Specific Secretion
chrIX	11617	AG	CT	0/1	1/1	TYPE=mnp	CT	missense_variant	MODERATE	YIL169C	DBVPG6765_09G00040	c.216_217delCTinsAG	p.Ser73Ala	CSS1	Condition Specific Secretion
chrIX	15040	T	G	0/1	0/0	TYPE=snp	G	missense_variant	MODERATE	NA	DBVPG6765_09G00050	c.263T>G	p.Val88Gly	0	0
chrIX	20246	G	A	0/1	0/0	TYPE=snp	A	missense_variant	MODERATE	YIL164C	DBVPG6765_09G00070	c.190C>T	p.Leu64Phe	NIT1	NITrilase superfamily
chrIX	23176	G	A	0/1	1/1	TYPE=snp	A	missense_variant	MODERATE	YIL162W	DBVPG6765_09G00080	c.40G>A	p.Ala14Thr	SUC2	SUCrose
chrIX	28889	G	A	0/1	1/1	TYPE=snp	A	missense_variant	MODERATE	YIL159W	DBVPG6765_09G00110	c.1315G>A	p.Ala439Thr	BNR1	BNi1 Related
chrIX	35281	T	C	0/1	1/1	TYPE=snp	C	missense_variant	MODERATE	YIL156W	DBVPG6765_09G00150	c.1424T>C	p.Phe475Ser	UBP7	UBiquitin-specific Protease
chrIX	40730	G	T	0/1	1/1	TYPE=snp	T	missense_variant	MODERATE	YIL154C	DBVPG6765_09G00170	c.38C>A	p.Thr13Lys	IMP21	Independent of Mitochondrial Particle
chrIX	68530	G	A	0/1	0/0	TYPE=snp	A	missense_variant	MODERATE	YIL143C	DBVPG6765_09G00270	c.272C>T	p.Ala91Val	SSL2	Suppressor of Stem-Loop mutation
chrIX	72054	T	C	0/1	1/1	TYPE=snp	C	missense_variant	MODERATE	YIL140W	DBVPG6765_09G00290	c.929T>C	p.Phe310Ser	AXL2	AXiaL 2 bud site selection
chrIX	72480	T	C	0/1	1/1	TYPE=snp	C	missense_variant	MODERATE	YIL140W	DBVPG6765_09G00290	c.1355T>C	p.Val452Ala	AXL2	AXiaL 2 bud site selection
chrIX	72881	A	G	0/1	0/0	TYPE=snp	G	missense_variant	MODERATE	YIL140W	DBVPG6765_09G00290	c.1756A>G	p.Thr586Ala	AXL2	AXiaL 2 bud site selection
chrIX	73341	G	C	0/1	0/0	TYPE=snp	C	missense_variant	MODERATE	YIL140W	DBVPG6765_09G00290	c.2216G>C	p.Arg739Thr	AXL2	AXiaL 2 bud site selection
chrIX	81285	G	A	0/1	0/0	TYPE=snp	A	missense_variant	MODERATE	YIL135C	DBVPG6765_09G00340	c.851C>T	p.Ala284Val	VHS2	Viable in a Hal3 Sit4 background
chrIX	81851	T	A	0/1	0/0	TYPE=snp	A	missense_variant	MODERATE	YIL135C	DBVPG6765_09G00340	c.285A>T	p.Gln95His	VHS2	Viable in a Hal3 Sit4 background
chrIX	89745	A	G	0/1	1/1	TYPE=snp	G	missense_variant	MODERATE	YIL130W	DBVPG6765_09G00390	c.1213A>G	p.Thr405Ala	ASG1	Activator of Stress Genes
chrIX	90995	TAACAACT	TAACAACAACT	0/1	1/1	TYPE=ins	TAACAACAACT	conservative_inframe_insertion	MODERATE	YIL130W	DBVPG6765_09G00390	c.2467_2469dupAAC	p.Asn823dup	ASG1	Activator of Stress Genes
chrIX	98221	G	C	0/1	0/0	TYPE=snp	C	missense_variant	MODERATE	YIL129C	DBVPG6765_09G00400	c.811C>G	p.Arg271Gly	TAO3	Transcriptional Activator of OCH1
chrIX	101659	C	A	0/1	1/1	TYPE=snp	A	missense_variant	MODERATE	YIL128W	DBVPG6765_09G00410	c.2060C>A	p.Ala687Asp	MET18	METhionine requiring
chrIX	112059	G	A	0/1	1/1	TYPE=snp	A	missense_variant	MODERATE	YIL124W	DBVPG6765_09G00450	c.70G>A	p.Glu24Lys	AYR1	1-AcyldihYdroxyacetone-phosphate Reductase
chrIX	112161	A	G	0/1	1/1	TYPE=snp	G	missense_variant	MODERATE	YIL124W	DBVPG6765_09G00450	c.172A>G	p.Ile58Val	AYR1	1-AcyldihYdroxyacetone-phosphate Reductase
chrIX	112366	G	A	0/1	0/0	TYPE=snp	A	missense_variant	MODERATE	YIL124W	DBVPG6765_09G00450	c.377G>A	p.Arg126His	AYR1	1-AcyldihYdroxyacetone-phosphate Reductase
chrIX	118497	C	A	0/1	1/1	TYPE=snp	A	missense_variant	MODERATE	YIL121W	DBVPG6765_09G00480	c.475C>A	p.Leu159Ile	QDR2	QuiniDine Resistance
chrIX	119213	A	C	0/1	1/1	TYPE=snp	C	missense_variant	MODERATE	YIL121W	DBVPG6765_09G00480	c.1191A>C	p.Glu397Asp	QDR2	QuiniDine Resistance
chrIX	120660	A	G	0/1	1/1	TYPE=snp	G	missense_variant	MODERATE	YIL120W	DBVPG6765_09G00490	c.469A>G	p.Asn157Asp	QDR1	QuiniDine Resistance
chrIX	120760	T	C	0/1	1/1	TYPE=snp	C	missense_variant	MODERATE	YIL120W	DBVPG6765_09G00490	c.569T>C	p.Val190Ala	QDR1	QuiniDine Resistance
chrIX	121843	T	G	0/1	1/1	TYPE=snp	G	missense_variant	MODERATE	YIL120W	DBVPG6765_09G00490	c.1652T>G	p.Val551Gly	QDR1	QuiniDine Resistance
chrIX	126866	T	C	0/1	1/1	TYPE=snp	C	missense_variant	MODERATE	YIL117C	DBVPG6765_09G00520	c.358A>G	p.Thr120Ala	PRM5	Pheromone-Regulated Membrane protein
chrIX	127123	G	A	0/1	1/1	TYPE=snp	A	missense_variant	MODERATE	YIL117C	DBVPG6765_09G00520	c.101C>T	p.Ala34Val	PRM5	Pheromone-Regulated Membrane protein
chrIX	131951	A	G	0/1	1/1	TYPE=snp	G	missense_variant	MODERATE	YIL115C	DBVPG6765_09G00540	c.2480T>C	p.Leu827Pro	NUP159	NUclear Pore
chrIX	133197	T	C	0/1	1/1	TYPE=snp	C	missense_variant	MODERATE	YIL115C	DBVPG6765_09G00540	c.1234A>G	p.Ile412Val	NUP159	NUclear Pore
chrIX	137832	G	A	0/1	0/0	TYPE=snp	A	missense_variant	MODERATE	YIL112W	DBVPG6765_09G00570	c.524G>A	p.Gly175Glu	HOS4	Hda One Similar
chrIX	138199	G	C	0/1	0/0	TYPE=snp	C	missense_variant	MODERATE	YIL112W	DBVPG6765_09G00570	c.891G>C	p.Arg297Ser	HOS4	Hda One Similar
chrIX	148005	C	T	0/1	0/0	TYPE=snp	T	missense_variant	MODERATE	YIL108W	DBVPG6765_09G00610	c.1406C>T	p.Ala469Val	0	0
chrIX	165869	C	T	0/1	1/1	TYPE=snp	T	missense_variant	MODERATE	YIL098C	DBVPG6765_09G00710	c.112G>A	p.Ala38Thr	FMC1	Formation of Mitochondrial Complexes
chrIX	184525	G	A	0/1	1/1	TYPE=snp	A	missense_variant	MODERATE	YIL088C	DBVPG6765_09G00810	c.242C>T	p.Thr81Ile	AVT7	Amino acid Vacuolar Transport
chrIX	190936	G	T	0/1	0/0	TYPE=snp	T	missense_variant	MODERATE	YIL079C	DBVPG6765_09G00860	c.996C>A	p.Ser332Arg	AIR1	Arginine methyltransferase-Interacting RING finger protein
chrIX	191361	T	C	0/1	1/1	TYPE=snp	C	missense_variant	MODERATE	YIL079C	DBVPG6765_09G00860	c.571A>G	p.Arg191Gly	AIR1	Arginine methyltransferase-Interacting RING finger protein
chrIX	199995	G	A	0/1	1/1	TYPE=snp	A	missense_variant	MODERATE	YIL075C	DBVPG6765_09G00900	c.629C>T	p.Ser210Leu	RPN2	Regulatory Particle Non-ATPase
chrIX	208182	C	T	0/1	1/1	TYPE=snp	T	missense_variant	MODERATE	YIL072W	DBVPG6765_09G00930	c.1658C>T	p.Ser553Phe	HOP1	HOmolog Pairing
chrIX	219054	T	A	0/1	0/0	TYPE=snp	A	missense_variant	MODERATE	YIL066C	DBVPG6765_09G00990	c.1628A>T	p.Glu543Val	RNR3	RiboNucleotide Reductase
chrIX	223514	A	G	0/1	1/1	TYPE=snp	G	missense_variant	MODERATE	YIL063C	DBVPG6765_09G01020	c.151T>C	p.Ser51Pro	YRB2	Yeast Ran Binder
chrIX	226246	C	G	0/1	1/1	TYPE=snp	G	missense_variant	MODERATE	YIL059C	DBVPG6765_09G01050	c.253G>C	p.Gly85Arg	0	0
chrIX	230074	T	G	0/1	0/0	TYPE=snp	G	missense_variant	MODERATE	YIL056W	DBVPG6765_09G01070	c.494T>G	p.Met165Arg	VHR1	VHt1 Regulator
chrIX	230187	A	G	0/1	0/0	TYPE=snp	G	missense_variant	MODERATE	YIL056W	DBVPG6765_09G01070	c.607A>G	p.Met203Val	VHR1	VHt1 Regulator
chrIX	230620	C	T	0/1	0/0	TYPE=snp	T	missense_variant	MODERATE	YIL056W	DBVPG6765_09G01070	c.1040C>T	p.Ala347Val	VHR1	VHt1 Regulator
chrIX	233298	G	T	0/1	0/0	TYPE=snp	T	missense_variant	MODERATE	YIL055C	DBVPG6765_09G01080	c.218C>A	p.Thr73Asn	0	0
chrIX	253205	T	G	0/1	1/1	TYPE=snp	G	missense_variant	MODERATE	YIL044C	DBVPG6765_09G01170	c.232A>C	p.Ile78Leu	AGE2	ArfGAP Effector
chrIX	254016	A	C	0/1	0/0	TYPE=snp	C	missense_variant	MODERATE	YIL043C	DBVPG6765_09G01180	c.509T>G	p.Met170Arg	CBR1	Cytochrome b Reductase
chrIX	260362	T	C	0/1	0/0	TYPE=snp	C	missense_variant	MODERATE	YIL038C	DBVPG6765_09G01230	c.1892A>G	p.Lys631Arg	NOT3	Negative On TATA
chrIX	264338	G	T	0/1	1/1	TYPE=snp	T	missense_variant	MODERATE	YIL037C	DBVPG6765_09G01240	c.263C>A	p.Thr88Lys	PRM2	Pheromone-Regulated Membrane protein
chrIX	264469	G	T	0/1	0/0	TYPE=snp	T	missense_variant	MODERATE	YIL037C	DBVPG6765_09G01240	c.132C>A	p.Asp44Glu	PRM2	Pheromone-Regulated Membrane protein
chrIX	267583	T	C	0/1	0/0	TYPE=snp	C	missense_variant	MODERATE	YIL035C	DBVPG6765_09G01260	c.929A>G	p.Asp310Gly	CKA1	Casein Kinase Alpha subunit
chrIX	272809	G	C	0/1	1/1	TYPE=snp	C	missense_variant	MODERATE	YIL031W	DBVPG6765_09G01290	c.574G>C	p.Val192Leu	ULP2	UbL-specific Protease
chrIX	274864	C	T	0/1	0/0	TYPE=snp	T	missense_variant	MODERATE	YIL031W	DBVPG6765_09G01290	c.2629C>T	p.Leu877Phe	ULP2	UbL-specific Protease
chrIX	275096	G	A	0/1	0/0	TYPE=snp	A	missense_variant	MODERATE	YIL031W	DBVPG6765_09G01290	c.2861G>A	p.Gly954Asp	ULP2	UbL-specific Protease
chrIX	283368	T	G	0/1	1/1	TYPE=snp	G	missense_variant	MODERATE	YIL027C	DBVPG6765_09G01310	c.340A>C	p.Ile114Leu	EMC5	ER Membrane protein Complex
chrIX	283584	T	G	0/1	1/1	TYPE=snp	G	missense_variant	MODERATE	YIL027C	DBVPG6765_09G01310	c.124A>C	p.Ile42Leu	EMC5	ER Membrane protein Complex
chrIX	284261	G	A	0/1	1/1	TYPE=snp	A	missense_variant	MODERATE	YIL026C	DBVPG6765_09G01320	c.3272C>T	p.Pro1091Leu	IRR1	IRRegular cell behavior
chrIX	285419	G	C	0/1	0/0	TYPE=snp	C	missense_variant	MODERATE	YIL026C	DBVPG6765_09G01320	c.2114C>G	p.Thr705Ser	IRR1	IRRegular cell behavior
chrIX	286490	G	A	0/1	0/0	TYPE=snp	A	missense_variant	MODERATE	YIL026C	DBVPG6765_09G01320	c.1043C>T	p.Thr348Ile	IRR1	IRRegular cell behavior
chrIX	288579	T	C	0/1	1/1	TYPE=snp	C	missense_variant	MODERATE	YIL024C	DBVPG6765_09G01330	c.196A>G	p.Ile66Val	0	0
chrIX	289017	G	A	0/1	0/0	TYPE=snp	A	missense_variant	MODERATE	YIL023C	DBVPG6765_09G01340	c.1013C>T	p.Ala338Val	YKE4	Yeast ortholog of mouse KE4
chrIX	306277	T	A	0/1	0/0	TYPE=snp	A	missense_variant	MODERATE	YIL014W	DBVPG6765_09G01430	c.1231T>A	p.Ser411Thr	MNT3	MaNnosylTransferase
chrIX	308244	T	G	0/1	0/0	TYPE=snp	G	missense_variant	MODERATE	YIL013C	DBVPG6765_09G01440	c.3144A>C	p.Leu1048Phe	PDR11	Pleiotropic Drug Resistance
chrIX	312288	C	T	0/1	0/0	TYPE=snp	T	missense_variant	MODERATE	NA	DBVPG6765_09G01450	c.200C>T	p.Pro67Leu	0	0
chrIX	313830	A	T	0/1	0/0	TYPE=snp	T	missense_variant	MODERATE	YIL010W	DBVPG6765_09G01470	c.59A>T	p.Glu20Val	DOT5	Disruptor Of Telomeric silencing
chrIX	318906	A	C	0/1	1/1	TYPE=snp	C	missense_variant	MODERATE	YIL009W	DBVPG6765_09G01490	c.671A>C	p.Asp224Ala	FAA3	Fatty Acid Activation
chrIX	322370	C	T	0/1	1/1	TYPE=snp	T	missense_variant	MODERATE	YIL007C	DBVPG6765_09G01510	c.178G>A	p.Asp60Asn	NAS2	Non-ATPase Subunit
chrIX	323106	T	C	0/1	1/1	TYPE=snp	C	missense_variant	MODERATE	YIL006W	DBVPG6765_09G01520	c.154T>C	p.Ser52Pro	YIA6	0
chrIX	323600	G	T	0/1	1/1	TYPE=snp	T	missense_variant	MODERATE	YIL006W	DBVPG6765_09G01520	c.648G>T	p.Gln216His	YIA6	0
chrIX	323631	A	C	0/1	1/1	TYPE=snp	C	missense_variant	MODERATE	YIL006W	DBVPG6765_09G01520	c.679A>C	p.Ile227Leu	YIA6	0
chrIX	324611	C	T	0/1	1/1	TYPE=snp	T	missense_variant	MODERATE	YIL005W	DBVPG6765_09G01530	c.14C>T	p.Pro5Leu	EPS1	ER-retained Pma1 Suppressing
chrIX	326176	A	T	0/1	1/1	TYPE=snp	T	missense_variant	MODERATE	YIL005W	DBVPG6765_09G01530	c.1579A>T	p.Ile527Leu	EPS1	ER-retained Pma1 Suppressing
chrIX	331541	C	T	0/1	1/1	TYPE=snp	T	missense_variant	MODERATE	YIL002C	DBVPG6765_09G01570	c.811G>A	p.Val271Met	INP51	INositol polyphosphate 5-Phosphatase
chrIX	331967	A	T	0/1	1/1	TYPE=snp	T	missense_variant	MODERATE	YIL002C	DBVPG6765_09G01570	c.385T>A	p.Tyr129Asn	INP51	INositol polyphosphate 5-Phosphatase
chrIX	333752	G	A	0/1	1/1	TYPE=snp	A	missense_variant	MODERATE	YIL001W	DBVPG6765_09G01580	c.893G>A	p.Ser298Asn	0	0
chrIX	333782	C	G	0/1	0/0	TYPE=snp	G	missense_variant	MODERATE	YIL001W	DBVPG6765_09G01580	c.923C>G	p.Thr308Arg	0	0
chrIX	333787	A	G	0/1	1/1	TYPE=snp	G	missense_variant	MODERATE	YIL001W	DBVPG6765_09G01580	c.928A>G	p.Asn310Asp	0	0
chrIX	333844	A	C	0/1	1/1	TYPE=snp	C	missense_variant	MODERATE	YIL001W	DBVPG6765_09G01580	c.985A>C	p.Ser329Arg	0	0
chrIX	335214	T	C	0/1	1/1	TYPE=snp	C	missense_variant	MODERATE	YIR001C	DBVPG6765_09G01590	c.601A>G	p.Ser201Gly	SGN1	Slower Growth on Non-fermentable carbon sources
chrIX	336719	C	T	0/1	1/1	TYPE=snp	T	missense_variant	MODERATE	YIR002C	DBVPG6765_09G01600	c.2597G>A	p.Ser866Asn	MPH1	Mutator PHenotype
chrIX	342560	A	G	0/1	0/0	TYPE=snp	G	missense_variant	MODERATE	YIR004W	DBVPG6765_09G01620	c.424A>G	p.Asn142Asp	DJP1	DnaJ Protein
chrIX	343344	A	T	0/1	1/1	TYPE=snp	T	missense_variant	MODERATE	YIR004W	DBVPG6765_09G01620	c.1208A>T	p.Lys403Met	DJP1	DnaJ Protein
chrIX	349803	G	A	0/1	0/0	TYPE=snp	A	missense_variant	MODERATE	YIR007W	DBVPG6765_09G01650	c.202G>A	p.Asp68Asn	EGH1	Cryptococcus neoformans EGCrP2 Homolog
chrIX	350239	A	G	0/1	0/0	TYPE=snp	G	missense_variant	MODERATE	YIR007W	DBVPG6765_09G01650	c.638A>G	p.Gln213Arg	EGH1	Cryptococcus neoformans EGCrP2 Homolog
chrIX	351885	G	C	0/1	1/1	TYPE=snp	C	missense_variant	MODERATE	YIR007W	DBVPG6765_09G01650	c.2284G>C	p.Val762Leu	EGH1	Cryptococcus neoformans EGCrP2 Homolog
chrIX	357466	A	G	0/1	1/1	TYPE=snp	G	missense_variant	MODERATE	YIR012W	DBVPG6765_09G01700	c.67A>G	p.Ile23Val	SQT1	Suppressor of QSR1 Truncations
chrIX	358518	G	C	0/1	0/0	TYPE=snp	C	missense_variant	MODERATE	YIR012W	DBVPG6765_09G01700	c.1119G>C	p.Lys373Asn	SQT1	Suppressor of QSR1 Truncations
chrIX	360602	A	C	0/1	0/0	TYPE=snp	C	missense_variant	MODERATE	YIR014W	DBVPG6765_09G01720	c.704A>C	p.Asn235Thr	VLD1	Vacuole Localized Dsc protein
chrIX	362659	T	C	0/1	1/1	TYPE=snp	C	missense_variant	MODERATE	YIR017C	DBVPG6765_09G01750	c.274A>G	p.Lys92Glu	MET28	METhionine
chrIX	363682	G	A	0/1	0/0	TYPE=snp	A	missense_variant	MODERATE	YIR018W	DBVPG6765_09G01760	c.262G>A	p.Glu88Lys	YAP5	Yeast AP-1
chrIX	378485	C	G	0/1	0/0	TYPE=snp	G	missense_variant	MODERATE	YIR023W	DBVPG6765_09G01810	c.850C>G	p.Leu284Val	DAL81	Degradation of Allantoin
chrIX	379021	C	G	0/1	1/1	TYPE=snp	G	missense_variant	MODERATE	YIR023W	DBVPG6765_09G01810	c.1386C>G	p.Cys462Trp	DAL81	Degradation of Allantoin
chrIX	380360	G	A	0/1	1/1	TYPE=snp	A	missense_variant	MODERATE	YIR023W	DBVPG6765_09G01810	c.2725G>A	p.Ala909Thr	DAL81	Degradation of Allantoin
chrIX	380420	C	T	0/1	0/0	TYPE=snp	T	missense_variant	MODERATE	YIR023W	DBVPG6765_09G01810	c.2785C>T	p.Leu929Phe	DAL81	Degradation of Allantoin
chrIX	382115	G	A	0/1	0/0	TYPE=snp	A	missense_variant	MODERATE	YIR025W	DBVPG6765_09G01830	c.613G>A	p.Gly205Ser	MND2	Meiotic Nuclear Divisions
chrIX	382919	T	C	0/1	1/1	TYPE=snp	C	missense_variant	MODERATE	YIR026C	DBVPG6765_09G01840	c.890A>G	p.Asp297Gly	YVH1	Yeast vaccinia virus VH1 Homolog
chrIX	389973	T	G	0/1	1/1	TYPE=snp	G	missense_variant	MODERATE	YIR030C	DBVPG6765_09G01880	c.640A>C	p.Thr214Pro	DCG1	Dal80p-Controlled Gene
chrIX	396835	A	G	0/1	0/0	TYPE=snp	G	missense_variant	MODERATE	YIR033W	DBVPG6765_09G01910	c.2870A>G	p.Asn957Ser	MGA2	Multicopy suppressor of GAm1 (snf2)
chrIX	397302	G	A	0/1	0/0	TYPE=snp	A	missense_variant	MODERATE	YIR033W	DBVPG6765_09G01910	c.3337G>A	p.Gly1113Ser	MGA2	Multicopy suppressor of GAm1 (snf2)
chrIX	398540	C	T	0/1	0/0	TYPE=snp	T	missense_variant	MODERATE	YIR034C	DBVPG6765_09G01920	c.49G>A	p.Ala17Thr	LYS1	LYSine requiring
chrIX	399079	GC	AT	0/1	1/1	TYPE=mnp	AT	missense_variant	MODERATE	YIR035C	DBVPG6765_09G01930	c.563_564delGCinsAT	p.Ser188Asn	NRE1	Novel REductase
chrIX	400424	A	C	0/1	0/0	TYPE=snp	C	missense_variant	MODERATE	YIR036C	DBVPG6765_09G01940	c.295T>G	p.Ser99Ala	IRC24	Increased Recombination Centers
chrIX	402245	T	C	0/1	0/0	TYPE=snp	C	missense_variant	MODERATE	YIR038C	DBVPG6765_09G01960	c.113A>G	p.Asp38Gly	GTT1	GlutaThione Transferase
chrX	15202	C	T	0/1	1/1	TYPE=snp	T	missense_variant	MODERATE	YFL055W	DBVPG6765_10G00040	c.614C>T	p.Ala205Val	AGP3	high-Affinity Glutamine Permease
chrX	15496	A	G	0/1	0/0	TYPE=snp	G	missense_variant	MODERATE	YFL055W	DBVPG6765_10G00040	c.908A>G	p.Asp303Gly	AGP3	high-Affinity Glutamine Permease
chrX	15889	G	T	0/1	0/0	TYPE=snp	T	missense_variant	MODERATE	YFL055W	DBVPG6765_10G00040	c.1301G>T	p.Gly434Val	AGP3	high-Affinity Glutamine Permease
chrX	19613	T	C	0/1	1/1	TYPE=snp	C	missense_variant	MODERATE	YFL054C	DBVPG6765_10G00050	c.776A>G	p.Lys259Arg	AQY3	AQuaporin from Yeast
chrX	30567	C	A	0/1	1/1	TYPE=snp	A	missense_variant	MODERATE	YJL216C	DBVPG6765_10G00090	c.97G>T	p.Asp33Tyr	IMA5	IsoMAltase
chrX	31206	G	A	0/1	1/1	TYPE=snp	A	missense_variant	MODERATE	NA	DBVPG6765_10G00100	c.142C>T	p.Arg48Trp	0	0
chrX	38493	C	T	0/1	1/1	TYPE=snp	T	missense_variant	MODERATE	YJL212C	DBVPG6765_10G00140	c.2314G>A	p.Val772Ile	OPT1	OligoPeptide Transporter
chrX	40607	G	A	0/1	1/1	TYPE=snp	A	missense_variant	MODERATE	YJL212C	DBVPG6765_10G00140	c.200C>T	p.Ser67Phe	OPT1	OligoPeptide Transporter
chrX	46211	G	C	0/1	0/0	TYPE=snp	C	missense_variant	MODERATE	YJL207C	DBVPG6765_10G00180	c.5782C>G	p.His1928Asp	LAA1	Large AP-1 Accessory
chrX	47320	C	T	0/1	0/0	TYPE=snp	T	missense_variant	MODERATE	YJL207C	DBVPG6765_10G00180	c.4673G>A	p.Arg1558Lys	LAA1	Large AP-1 Accessory
chrX	47668	C	T	0/1	0/0	TYPE=snp	T	missense_variant	MODERATE	YJL207C	DBVPG6765_10G00180	c.4325G>A	p.Ser1442Asn	LAA1	Large AP-1 Accessory
chrX	83402	C	T	0/1	1/1	TYPE=snp	T	missense_variant	MODERATE	YJL187C	DBVPG6765_10G00340	c.428G>A	p.Arg143Gln	SWE1	Saccharomyces WEe1
chrX	85477	A	G	0/1	0/0	TYPE=snp	G	missense_variant	MODERATE	YJL186W	DBVPG6765_10G00350	c.757A>G	p.Asn253Asp	MNN5	MaNNosyltransferase
chrX	91187	A	T	0/1	0/0	TYPE=snp	T	missense_variant	MODERATE	YJL181W	DBVPG6765_10G00390	c.964A>T	p.Asn322Tyr	RBH1	Ran Binding domain Homolog
chrX	94019	G	C	0/1	0/0	TYPE=snp	C	missense_variant	MODERATE	YJL178C	DBVPG6765_10G00420	c.643C>G	p.Leu215Val	ATG27	AuTophaGy related
chrX	96693	C	T	0/1	0/0	TYPE=snp	T	missense_variant	MODERATE	YJL176C	DBVPG6765_10G00440	c.2405G>A	p.Ser802Asn	SWI3	SWItching deficient
chrX	96804	G	A	0/1	0/0	TYPE=snp	A	missense_variant	MODERATE	YJL176C	DBVPG6765_10G00440	c.2294C>T	p.Ser765Leu	SWI3	SWItching deficient
chrX	103128	G	T	0/1	1/1	TYPE=snp	T	missense_variant	MODERATE	YJL172W	DBVPG6765_10G00470	c.822G>T	p.Met274Ile	CPS1	CarboxyPeptidase yscS
chrX	104674	T	C	0/1	0/0	TYPE=snp	C	missense_variant	MODERATE	YJL171C	DBVPG6765_10G00480	c.779A>G	p.Tyr260Cys	TOH1	TOS One Homolog
chrX	111596	C	T	0/1	0/0	TYPE=snp	T	missense_variant	MODERATE	YJL165C	DBVPG6765_10G00530	c.2423G>A	p.Arg808Lys	HAL5	HALotolerance
chrX	113298	A	G	0/1	0/0	TYPE=snp	G	missense_variant	MODERATE	YJL165C	DBVPG6765_10G00530	c.721T>C	p.Ser241Pro	HAL5	HALotolerance
chrX	117229	G	A	0/1	1/1	TYPE=snp	A	missense_variant	MODERATE	YJL163C	DBVPG6765_10G00550	c.662C>T	p.Thr221Ile	0	0
chrX	129328	A	C	0/1	0/0	TYPE=snp	C	missense_variant	MODERATE	YJL157C	DBVPG6765_10G00610	c.1552T>G	p.Leu518Val	FAR1	Factor ARrest
chrX	138925	A	G	0/1	1/1	TYPE=snp	G	missense_variant	MODERATE	YJL153C	DBVPG6765_10G00650	c.1547T>C	p.Leu516Ser	INO1	INOsitol requiring
chrX	167435	C	T	0/1	0/0	TYPE=snp	T	missense_variant	MODERATE	YJL132W	DBVPG6765_10G00820	c.991C>T	p.Pro331Ser	0	0
chrX	169824	C	T	0/1	0/0	TYPE=snp	T	missense_variant	MODERATE	YJL131C	DBVPG6765_10G00830	c.56G>A	p.Ser19Asn	AIM23	Altered Inheritance rate of Mitochondria
chrX	192135	G	A	0/1	0/0	TYPE=snp	A	missense_variant	MODERATE	YJL124C	DBVPG6765_10G00910	c.44C>T	p.Ala15Val	LSM1	Like SM
chrX	192687	G	C	0/1	0/0	TYPE=snp	C	missense_variant	MODERATE	YJL123C	DBVPG6765_10G00920	c.1297C>G	p.Gln433Glu	MTC1	Maintenance of Telomere Capping
chrX	194722	T	C	0/1	0/0	TYPE=snp	C	missense_variant	MODERATE	YJL122W	DBVPG6765_10G00930	c.464T>C	p.Val155Ala	ALB1	Arx1 Little Brother
chrX	194748	G	A	0/1	0/0	TYPE=snp	A	missense_variant	MODERATE	YJL122W	DBVPG6765_10G00930	c.490G>A	p.Gly164Arg	ALB1	Arx1 Little Brother
chrX	196610	G	T	0/1	0/0	TYPE=snp	T	missense_variant	MODERATE	YJL118W	DBVPG6765_10G00950	c.429G>T	p.Arg143Ser	0	0
chrX	198755	C	T	0/1	0/0	TYPE=snp	T	missense_variant	MODERATE	YJL116C	DBVPG6765_10G00970	c.661G>A	p.Asp221Asn	NCA3	Nuclear Control of ATPase
chrX	204017	C	T	0/1	0/0	TYPE=snp	T	missense_variant	MODERATE	YJL112W	DBVPG6765_10G00990	c.25C>T	p.His9Tyr	MDV1	Mitochondrial DiVision
chrX	206640	C	G	0/1	0/0	TYPE=snp	G	missense_variant	MODERATE	YJL111W	DBVPG6765_10G01000	c.83C>G	p.Ser28Cys	CCT7	Chaperonin Containing TCP-1
chrX	230814	G	A	0/1	1/1	TYPE=snp	A	missense_variant	MODERATE	YJL102W	DBVPG6765_10G01080	c.838G>A	p.Val280Ile	MEF2	Mitochondrial Elongation Factor
chrX	236483	C	T	0/1	1/1	TYPE=snp	T	missense_variant	MODERATE	YJL100W	DBVPG6765_10G01100	c.545C>T	p.Ala182Val	LSB6	Las Seventeen Binding protein
chrX	241155	T	C	0/1	1/1	TYPE=snp	C	missense_variant	MODERATE	YJL098W	DBVPG6765_10G01120	c.398T>C	p.Val133Ala	SAP185	Sit4 Associated Protein
chrX	241233	A	C	0/1	1/1	TYPE=snp	C	missense_variant	MODERATE	YJL098W	DBVPG6765_10G01120	c.476A>C	p.Lys159Thr	SAP185	Sit4 Associated Protein
chrX	253715	C	T	0/1	1/1	TYPE=snp	T	missense_variant	MODERATE	YJL093C	DBVPG6765_10G01170	c.1774G>A	p.Val592Ile	TOK1	0
chrX	253861	G	A	0/1	1/1	TYPE=snp	A	missense_variant	MODERATE	YJL093C	DBVPG6765_10G01170	c.1628C>T	p.Ala543Val	TOK1	0
chrX	256159	G	A	0/1	1/1	TYPE=snp	A	missense_variant	MODERATE	YJL092W	DBVPG6765_10G01180	c.61G>A	p.Ala21Thr	SRS2	Suppressor of Rad Six
chrX	258991	T	C	0/1	1/1	TYPE=snp	C	missense_variant	MODERATE	YJL092W	DBVPG6765_10G01180	c.2893T>C	p.Ser965Pro	SRS2	Suppressor of Rad Six
chrX	260912	G	A	0/1	1/1	TYPE=snp	A	missense_variant	MODERATE	YJL091C	DBVPG6765_10G01190	c.341C>T	p.Pro114Leu	GWT1	GPI-anchored Wall protein Transfer
chrX	261084	C	T	0/1	1/1	TYPE=snp	T	missense_variant	MODERATE	YJL091C	DBVPG6765_10G01190	c.169G>A	p.Gly57Ser	GWT1	GPI-anchored Wall protein Transfer
chrX	266032	A	C	0/1	1/1	TYPE=snp	C	missense_variant	MODERATE	YJL089W	DBVPG6765_10G01210	c.1430A>C	p.Lys477Thr	SIP4	SNF1-Interacting Protein
chrX	271941	T	C	0/1	1/1	TYPE=snp	C	missense_variant	MODERATE	YJL085W	DBVPG6765_10G01240	c.440T>C	p.Val147Ala	EXO70	EXOcyst
chrX	283459	T	C	0/1	0/0	TYPE=snp	C	missense_variant	MODERATE	YJL081C	DBVPG6765_10G01280	c.488A>G	p.Asp163Gly	ARP4	Actin-Related Protein
chrX	289061	T	G	0/1	1/1	TYPE=snp	G	missense_variant	MODERATE	YJL079C	DBVPG6765_10G01300	c.397A>C	p.Thr133Pro	PRY1	Pathogen Related in Yeast
chrX	291640	G	A	0/1	1/1	TYPE=snp	A	missense_variant	MODERATE	YJL078C	DBVPG6765_10G01310	c.1064C>T	p.Thr355Ile	PRY3	Pathogen Related in Yeast
chrX	306585	G	A	0/1	1/1	TYPE=snp	A	missense_variant	MODERATE	YJL071W	DBVPG6765_10G01360	c.1661G>A	p.Arg554Lys	ARG2	ARGinine requiring
chrX	308151	T	C	0/1	0/0	TYPE=snp	C	missense_variant	MODERATE	YJL070C	DBVPG6765_10G01370	c.1280A>G	p.Asn427Ser	0	0
chrX	310226	G	A	0/1	1/1	TYPE=snp	A	missense_variant	MODERATE	YJL069C	DBVPG6765_10G01380	c.1274C>T	p.Ala425Val	UTP18	U Three Protein
chrX	320158	G	A	0/1	1/1	TYPE=snp	A	missense_variant	MODERATE	YJL061W	DBVPG6765_10G01450	c.1357G>A	p.Asp453Asn	NUP82	NUclear Pore
chrX	330859	T	G	0/1	1/1	TYPE=snp	G	missense_variant	MODERATE	YJL056C	DBVPG6765_10G01500	c.999A>C	p.Gln333His	ZAP1	Zinc-responsive Activator Protein
chrX	333410	A	G	0/1	1/1	TYPE=snp	G	missense_variant	MODERATE	YJL054W	DBVPG6765_10G01520	c.362A>G	p.Tyr121Cys	TIM54	Translocase of the Inner Mitochondrial membrane
chrX	338762	C	G	0/1	0/0	TYPE=snp	G	missense_variant	MODERATE	YJL051W	DBVPG6765_10G01550	c.195C>G	p.Ile65Met	IRC8	Increased Recombination Centers
chrX	340756	G	C	0/1	1/1	TYPE=snp	C	missense_variant	MODERATE	YJL051W	DBVPG6765_10G01550	c.2189G>C	p.Arg730Thr	IRC8	Increased Recombination Centers
chrX	356462	G	A	0/1	1/1	TYPE=snp	A	missense_variant	MODERATE	YJL045W	DBVPG6765_10G01610	c.1696G>A	p.Ala566Thr	SDH9	Succinate DeHydrogenase
chrX	360143	G	A	0/1	1/1	TYPE=snp	A	missense_variant	MODERATE	YJL042W	DBVPG6765_10G01640	c.167G>A	p.Arg56His	MHP1	MAP-Homologous Protein
chrX	388599	C	G	0/1	1/1	TYPE=snp	G	missense_variant	MODERATE	YJL033W	DBVPG6765_10G01720	c.75C>G	p.Asn25Lys	HCA4	Helicase CA
chrX	393326	GG	AA	0/1	1/1	TYPE=complex	AA	missense_variant	MODERATE	YJL029C	DBVPG6765_10G01750	c.2215_2216delCCinsTT	p.Pro739Leu	VPS53	Vacuolar Protein Sorting
chrX	399240	T	G	0/1	1/1	TYPE=snp	G	missense_variant	MODERATE	YJL025W	DBVPG6765_10G01770	c.588T>G	p.Ser196Arg	RRN7	Regulation of RNA polymerase I
chrX	402158	T	C	0/1	0/0	TYPE=snp	C	missense_variant	MODERATE	YJL023C	DBVPG6765_10G01790	c.925A>G	p.Thr309Ala	PET130	PETite colonies
chrX	405195	C	T	0/1	0/0	TYPE=snp	T	missense_variant	MODERATE	YJL020C	DBVPG6765_10G01800	c.2119G>A	p.Ala707Thr	BBC1	Bni1 synthetic lethal and Bee1 (las17) Complex member
chrX	415287	A	G	0/1	1/1	TYPE=snp	G	missense_variant	MODERATE	YJL013C	DBVPG6765_10G01840	c.650T>C	p.Leu217Pro	MAD3	Mitotic Arrest-Deficient
chrX	415888	G	A	0/1	0/0	TYPE=snp	A	missense_variant	MODERATE	YJL013C	DBVPG6765_10G01840	c.49C>T	p.Pro17Ser	MAD3	Mitotic Arrest-Deficient
chrX	422858	A	G	0/1	0/0	TYPE=snp	G	missense_variant	MODERATE	YJL010C	DBVPG6765_10G01870	c.1939T>C	p.Ser647Pro	NOP9	NucleOlar Protein
chrX	424687	G	A	0/1	0/0	TYPE=snp	A	missense_variant	MODERATE	YJL010C	DBVPG6765_10G01870	c.110C>T	p.Thr37Ile	NOP9	NucleOlar Protein
chrX	438503	A	C	0/1	1/1	TYPE=snp	C	missense_variant	MODERATE	YJL002C	DBVPG6765_10G01930	c.1397T>G	p.Val466Gly	OST1	OligoSaccharylTransferase
chrX	438870	T	C	0/1	1/1	TYPE=snp	C	missense_variant	MODERATE	YJL002C	DBVPG6765_10G01930	c.1030A>G	p.Lys344Glu	OST1	OligoSaccharylTransferase
chrX	446317	T	A	0/1	0/0	TYPE=snp	A	missense_variant	MODERATE	YJR003C	DBVPG6765_10G01970	c.1484A>T	p.Tyr495Phe	MRX12	Mitochondrial oRganization of gene eXpression (MIOREX)
chrX	465801	A	G	0/1	1/1	TYPE=snp	G	missense_variant	MODERATE	YJR013W	DBVPG6765_10G02090	c.202A>G	p.Ser68Gly	GPI14	GlycosylPhosphatidylInositol anchor biosynthesis
chrX	466461	A	G	0/1	0/0	TYPE=snp	G	missense_variant	MODERATE	YJR013W	DBVPG6765_10G02090	c.862A>G	p.Asn288Asp	GPI14	GlycosylPhosphatidylInositol anchor biosynthesis
chrX	468369	G	A	0/1	0/0	TYPE=snp	A	missense_variant	MODERATE	YJR015W	DBVPG6765_10G02110	c.346G>A	p.Val116Met	0	0
chrX	468441	T	C	0/1	1/1	TYPE=snp	C	missense_variant	MODERATE	YJR015W	DBVPG6765_10G02110	c.418T>C	p.Ser140Pro	0	0
chrX	471350	T	C	0/1	1/1	TYPE=snp	C	missense_variant	MODERATE	YJR016C	DBVPG6765_10G02120	c.74A>G	p.Lys25Arg	ILV3	IsoLeucine-plus-Valine requiring
chrX	472970	G	A	0/1	0/0	TYPE=snp	A	missense_variant	MODERATE	YJR019C	DBVPG6765_10G02140	c.527C>T	p.Ser176Leu	TES1	ThioESterase
chrX	480561	C	A	0/1	1/1	TYPE=snp	A	missense_variant	MODERATE	YJR031C	DBVPG6765_10G02200	c.3956G>T	p.Arg1319Leu	GEA1	Guanine nucleotide Exchange on ARF
chrX	481099	A	G	0/1	1/1	TYPE=snp	G	missense_variant	MODERATE	YJR031C	DBVPG6765_10G02200	c.3418T>C	p.Tyr1140His	GEA1	Guanine nucleotide Exchange on ARF
chrX	482226	G	A	0/1	1/1	TYPE=snp	A	missense_variant	MODERATE	YJR031C	DBVPG6765_10G02200	c.2291C>T	p.Ala764Val	GEA1	Guanine nucleotide Exchange on ARF
chrX	482460	T	C	0/1	1/1	TYPE=snp	C	missense_variant	MODERATE	YJR031C	DBVPG6765_10G02200	c.2057A>G	p.Asp686Gly	GEA1	Guanine nucleotide Exchange on ARF
chrX	485233	G	C	0/1	1/1	TYPE=snp	C	missense_variant	MODERATE	YJR032W	DBVPG6765_10G02210	c.448G>C	p.Ala150Pro	CPR7	Cyclosporin-sensitive Proline Rotamase
chrX	486271	A	G	0/1	1/1	TYPE=snp	G	missense_variant	MODERATE	YJR033C	DBVPG6765_10G02220	c.3886T>C	p.Ser1296Pro	RAV1	Regulator of (H+)-ATPase in Vacuolar membrane
chrX	486544	T	C	0/1	1/1	TYPE=snp	C	missense_variant	MODERATE	YJR033C	DBVPG6765_10G02220	c.3613A>G	p.Ile1205Val	RAV1	Regulator of (H+)-ATPase in Vacuolar membrane
chrX	489576	G	T	0/1	1/1	TYPE=snp	T	missense_variant	MODERATE	YJR033C	DBVPG6765_10G02220	c.581C>A	p.Pro194His	RAV1	Regulator of (H+)-ATPase in Vacuolar membrane
chrX	494888	C	A	0/1	0/0	TYPE=snp	A	missense_variant	MODERATE	YJR036C	DBVPG6765_10G02250	c.2239G>T	p.Val747Phe	HUL4	Hect Ubiquitin Ligase
chrX	499895	C	T	0/1	0/0	TYPE=snp	T	missense_variant	MODERATE	YJR039W	DBVPG6765_10G02260	c.2225C>T	p.Ala742Val	MLO127	Mitochondrially LOcalized protein of 127 kDa
chrX	500627	T	C	0/1	0/0	TYPE=snp	C	missense_variant	MODERATE	YJR039W	DBVPG6765_10G02260	c.2957T>C	p.Ile986Thr	MLO127	Mitochondrially LOcalized protein of 127 kDa
chrX	503414	G	A	0/1	0/0	TYPE=snp	A	missense_variant	MODERATE	YJR040W	DBVPG6765_10G02270	c.1934G>A	p.Arg645Lys	GEF1	Glycerol Ethanol, Ferric requiring
chrX	504332	A	G	0/1	0/0	TYPE=snp	G	missense_variant	MODERATE	YJR041C	DBVPG6765_10G02280	c.3167T>C	p.Leu1056Ser	URB2	Unhealthy Ribosome Biogenesis
chrX	510008	G	A	0/1	1/1	TYPE=snp	A	missense_variant	MODERATE	YJR042W	DBVPG6765_10G02290	c.2219G>A	p.Cys740Tyr	NUP85	NUclear Pore
chrX	524302	G	C	0/1	0/0	TYPE=snp	C	missense_variant	MODERATE	YJR051W	DBVPG6765_10G02380	c.698G>C	p.Gly233Ala	OSM1	OSMotic sensitivity
chrX	528725	A	G	0/1	0/0	TYPE=snp	G	missense_variant	MODERATE	YJR053W	DBVPG6765_10G02400	c.956A>G	p.Gln319Arg	BFA1	Byr-Four-Alike
chrX	551488	T	A	0/1	0/0	TYPE=snp	A	missense_variant	MODERATE	YJR065C	DBVPG6765_10G02520	c.610A>T	p.Thr204Ser	ARP3	Actin-Related Protein
chrX	555814	C	G	0/1	0/0	TYPE=snp	G	missense_variant	MODERATE	YJR066W	DBVPG6765_10G02530	c.3460C>G	p.Pro1154Ala	TOR1	Target Of Rapamycin
chrX	558095	C	A	0/1	0/0	TYPE=snp	A	missense_variant	MODERATE	YJR066W	DBVPG6765_10G02530	c.5741C>A	p.Thr1914Asn	TOR1	Target Of Rapamycin
chrX	564026	C	G	0/1	0/0	TYPE=snp	G	missense_variant	MODERATE	YJR072C	DBVPG6765_10G02580	c.1037G>C	p.Gly346Ala	NPA3	Nucleolar Preribosomal Associated
chrX	564237	T	C	0/1	1/1	TYPE=snp	C	missense_variant	MODERATE	YJR072C	DBVPG6765_10G02580	c.826A>G	p.Lys276Glu	NPA3	Nucleolar Preribosomal Associated
chrX	566624	C	G	0/1	0/0	TYPE=snp	G	missense_variant	MODERATE	YJR074W	DBVPG6765_10G02600	c.592C>G	p.Leu198Val	MOG1	Multicopy suppressor Of ts Gsp1
chrX	566635	T	G	0/1	0/0	TYPE=snp	G	missense_variant	MODERATE	YJR074W	DBVPG6765_10G02600	c.603T>G	p.Phe201Leu	MOG1	Multicopy suppressor Of ts Gsp1
chrX	571817	G	A	0/1	0/0	TYPE=snp	A	missense_variant	MODERATE	YJR078W	DBVPG6765_10G02640	c.19G>A	p.Ala7Thr	BNA2	Biosynthesis of Nicotinic Acid
chrX	585799	C	A	0/1	1/1	TYPE=snp	A	missense_variant	MODERATE	YJR090C	DBVPG6765_10G02730	c.1454G>T	p.Gly485Val	GRR1	Glucose Repression-Resistant
chrX	586667	G	C	0/1	1/1	TYPE=snp	C	missense_variant	MODERATE	YJR090C	DBVPG6765_10G02730	c.586C>G	p.Pro196Ala	GRR1	Glucose Repression-Resistant
chrX	586970	G	T	0/1	1/1	TYPE=snp	T	missense_variant	MODERATE	YJR090C	DBVPG6765_10G02730	c.283C>A	p.Pro95Thr	GRR1	Glucose Repression-Resistant
chrX	589296	T	C	0/1	1/1	TYPE=snp	C	missense_variant	MODERATE	YJR091C	DBVPG6765_10G02740	c.1966A>G	p.Lys656Glu	JSN1	Just Say No
chrX	589700	T	G	0/1	1/1	TYPE=snp	G	missense_variant	MODERATE	YJR091C	DBVPG6765_10G02740	c.1562A>C	p.Asn521Thr	JSN1	Just Say No
chrX	589763	T	C	0/1	1/1	TYPE=snp	C	missense_variant	MODERATE	YJR091C	DBVPG6765_10G02740	c.1499A>G	p.Asn500Ser	JSN1	Just Say No
chrX	595087	A	C	0/1	0/0	TYPE=snp	C	missense_variant	MODERATE	YJR092W	DBVPG6765_10G02750	c.3428A>C	p.Glu1143Ala	BUD4	BUD site selection
chrX	596618	T	C	0/1	0/0	TYPE=snp	C	missense_variant	MODERATE	YJR093C	DBVPG6765_10G02760	c.511A>G	p.Ile171Val	FIP1	Factor Interacting with Poly(A) polymerase
chrX	605647	A	G	0/1	0/0	TYPE=snp	G	missense_variant	MODERATE	YJR097W	DBVPG6765_10G02810	c.311A>G	p.Glu104Gly	JJJ3	J-protein (Type III)
chrX	607742	G	C	0/1	1/1	TYPE=snp	C	missense_variant	MODERATE	YJR098C	DBVPG6765_10G02820	c.339C>G	p.Asp113Glu	0	0
chrX	611339	ATTAT	GTTAC	0/1	1/1	TYPE=complex	GTTAC	missense_variant	MODERATE	YJR101W	DBVPG6765_10G02850	c.182_186delATTATinsGTTAC	p.Tyr61Cys	RSM26	Ribosomal Small subunit of Mitochondria
chrX	611791	G	T	0/1	1/1	TYPE=snp	T	missense_variant	MODERATE	YJR101W	DBVPG6765_10G02850	c.634G>T	p.Gly212Cys	RSM26	Ribosomal Small subunit of Mitochondria
chrX	614609	G	T	0/1	1/1	TYPE=snp	T	missense_variant	MODERATE	YJR103W	DBVPG6765_10G02870	c.948G>T	p.Lys316Asn	URA8	URAcil requiring
chrX	614926	C	G	0/1	0/0	TYPE=snp	G	missense_variant	MODERATE	YJR103W	DBVPG6765_10G02870	c.1265C>G	p.Pro422Arg	URA8	URAcil requiring
chrX	619879	G	A	0/1	0/0	TYPE=snp	A	missense_variant	MODERATE	YJR106W	DBVPG6765_10G02900	c.2134G>A	p.Ala712Thr	ECM27	ExtraCellular Mutant
chrX	633277	G	A	0/1	0/0	TYPE=snp	A	missense_variant	MODERATE	YJR115W	DBVPG6765_10G02990	c.148G>A	p.Val50Met	0	0
chrX	636317	G	A	0/1	1/1	TYPE=snp	A	missense_variant	MODERATE	YJR117W	DBVPG6765_10G03010	c.1129G>A	p.Ala377Thr	STE24	STErile
chrX	637677	G	T	0/1	0/0	TYPE=snp	T	missense_variant	MODERATE	YJR119C	DBVPG6765_10G03030	c.1996C>A	p.Gln666Lys	JHD2	JmjC domain-containing Histone Demethylase
chrX	639028	C	G	0/1	1/1	TYPE=snp	G	missense_variant	MODERATE	YJR119C	DBVPG6765_10G03030	c.645G>C	p.Glu215Asp	JHD2	JmjC domain-containing Histone Demethylase
chrX	642232	A	C	0/1	1/1	TYPE=snp	C	missense_variant	MODERATE	YJR121W	DBVPG6765_10G03040	c.1443A>C	p.Lys481Asn	ATP2	ATP synthase
chrX	643575	C	G	0/1	1/1	TYPE=snp	G	missense_variant	MODERATE	YJR122W	DBVPG6765_10G03050	c.617C>G	p.Thr206Ser	IBA57	Iron-sulfur cluster assembly factor for Biotin synthase and Aconitase-like mitochondrial proteins
chrX	649877	C	A	0/1	0/0	TYPE=snp	A	missense_variant	MODERATE	YJR127C	DBVPG6765_10G03090	c.5770G>T	p.Ala1924Ser	RSF2	ReSpiration Factor
chrX	653185	T	C	0/1	0/0	TYPE=snp	C	missense_variant	MODERATE	YJR127C	DBVPG6765_10G03090	c.2715A>G	p.Ile905Met	RSF2	ReSpiration Factor
chrX	667756	G	A	0/1	1/1	TYPE=snp	A	missense_variant	MODERATE	YJR134C	DBVPG6765_10G03150	c.1283C>T	p.Ala428Val	SGM1	Slow growth on Galactose and Mannose
chrX	675800	C	T	0/1	0/0	TYPE=snp	T	missense_variant	MODERATE	YJR137C	DBVPG6765_10G03190	c.670G>A	p.Gly224Arg	MET5	METhionine requiring
chrX	679735	C	G	0/1	0/0	TYPE=snp	G	missense_variant	MODERATE	YJR138W	DBVPG6765_10G03200	c.1985C>G	p.Thr662Ser	IML1	Increased Minichromosome Loss
chrX	690787	A	G	0/1	0/0	TYPE=snp	G	missense_variant	MODERATE	YJR142W	DBVPG6765_10G03240	c.463A>G	p.Thr155Ala	0	0
chrX	698264	T	C	0/1	1/1	TYPE=snp	C	missense_variant	MODERATE	YJR147W	DBVPG6765_10G03280	c.863T>C	p.Ile288Thr	HMS2	High-copy Mep Suppressor
chrX	702099	T	C	0/1	1/1	TYPE=snp	C	missense_variant	MODERATE	YJR150C	DBVPG6765_10G03310	c.802A>G	p.Ile268Val	DAN1	Delayed ANaerobic
chrX	702329	GCAGAGCTTGCAACAGAGCTTGCAAC	GCAGAGCTTGCAACAGAGCTTGCAACAGAGCTTGCAAC	0/1	0/0	TYPE=ins	GCAGAGCTTGCAACAGAGCTTGCAACAGAGCTTGCAAC	conservative_inframe_insertion	MODERATE	YJR150C	DBVPG6765_10G03310	c.546_547insGTTGCAAGCTCT	p.Ser182_Val183insValAlaSerSer	DAN1	Delayed ANaerobic
chrX	706380	G	A	0/1	1/1	TYPE=snp	A	missense_variant	MODERATE	YJR151C	DBVPG6765_10G03320	c.2438C>T	p.Ala813Val	DAN4	Delayed ANaerobic
chrX	706983	G	A	0/1	1/1	TYPE=snp	A	missense_variant	MODERATE	YJR151C	DBVPG6765_10G03320	c.1835C>T	p.Ser612Phe	DAN4	Delayed ANaerobic
chrX	713121	A	T	0/1	0/0	TYPE=snp	T	missense_variant	MODERATE	YJR152W	DBVPG6765_10G03330	c.205A>T	p.Thr69Ser	DAL5	Degradation of Allantoin
chrX	719878	A	T	0/1	1/1	TYPE=snp	T	missense_variant	MODERATE	YJR154W	DBVPG6765_10G03340	c.974A>T	p.Tyr325Phe	0	0
chrX	728250	A	C	0/1	1/1	TYPE=snp	C	missense_variant	MODERATE	YNL336W/YFL062W	DBVPG6765_10G03400	c.972T>G	p.Asn324Lys	0	0
chrX	728283	C	G	0/1	1/1	TYPE=snp	G	missense_variant	MODERATE	YNL336W/YFL062W	DBVPG6765_10G03400	c.939G>C	p.Met313Ile	0	0
chrXI	2291	C	T	0/1	0/0	TYPE=snp	T	missense_variant	MODERATE	NA	DBVPG6765_11G00010	c.58G>A	p.Ala20Thr	0	0
chrXI	7006	T	G	0/1	1/1	TYPE=snp	G	missense_variant	MODERATE	YKL221W	DBVPG6765_11G00030	c.727T>G	p.Tyr243Asp	MCH2	MonoCarboxylate permease Homologue
chrXI	7502	G	A	0/1	1/1	TYPE=snp	A	missense_variant	MODERATE	YKL221W	DBVPG6765_11G00030	c.1223G>A	p.Arg408His	MCH2	MonoCarboxylate permease Homologue
chrXI	9860	G	A	0/1	1/1	TYPE=snp	A	missense_variant	MODERATE	NA	DBVPG6765_11G00040	c.364C>T	p.Arg122Cys	0	0
chrXI	17535	G	T	0/1	1/1	TYPE=snp	T	missense_variant	MODERATE	YKL218C	DBVPG6765_11G00070	c.971C>A	p.Pro324Gln	SRY1	Serine Racemase of Yeast
chrXI	17736	T	C	0/1	0/0	TYPE=snp	C	missense_variant	MODERATE	YKL218C	DBVPG6765_11G00070	c.770A>G	p.Asn257Ser	SRY1	Serine Racemase of Yeast
chrXI	17847	G	A	0/1	0/0	TYPE=snp	A	missense_variant	MODERATE	YKL218C	DBVPG6765_11G00070	c.659C>T	p.Thr220Ile	SRY1	Serine Racemase of Yeast
chrXI	17871	T	A	0/1	0/0	TYPE=snp	A	missense_variant	MODERATE	YKL218C	DBVPG6765_11G00070	c.635A>T	p.Gln212Leu	SRY1	Serine Racemase of Yeast
chrXI	29781	C	T	0/1	1/1	TYPE=snp	T	missense_variant	MODERATE	YKL215C	DBVPG6765_11G00100	c.1045G>A	p.Ala349Thr	OXP1	OXoProlinase
chrXI	29831	A	G	0/1	1/1	TYPE=snp	G	missense_variant	MODERATE	YKL215C	DBVPG6765_11G00100	c.995T>C	p.Val332Ala	OXP1	OXoProlinase
chrXI	30497	G	A	0/1	1/1	TYPE=snp	A	missense_variant	MODERATE	YKL215C	DBVPG6765_11G00100	c.329C>T	p.Pro110Leu	OXP1	OXoProlinase
chrXI	35403	T	G	0/1	1/1	TYPE=snp	G	missense_variant	MODERATE	YKL212W	DBVPG6765_11G00130	c.723T>G	p.Asn241Lys	SAC1	Suppressor of ACtin
chrXI	35764	T	A	0/1	1/1	TYPE=snp	A	missense_variant	MODERATE	YKL212W	DBVPG6765_11G00130	c.1084T>A	p.Ser362Thr	SAC1	Suppressor of ACtin
chrXI	47557	A	T	0/1	0/0	TYPE=snp	T	missense_variant	MODERATE	YKL208W	DBVPG6765_11G00170	c.268A>T	p.Ile90Leu	CBT1	Cytochrome B Termination
chrXI	49292	G	T	0/1	1/1	TYPE=snp	T	missense_variant	MODERATE	YKL206C	DBVPG6765_11G00190	c.651C>A	p.Asn217Lys	ADD66	Alpha1-proteinase inhibitor-Degradation Deficient
chrXI	52939	A	G	0/1	1/1	TYPE=snp	G	missense_variant	MODERATE	YKL205W	DBVPG6765_11G00200	c.2756A>G	p.Asn919Ser	LOS1	Loss Of Suppression
chrXI	58100	C	G	0/1	0/0	TYPE=snp	G	missense_variant	MODERATE	YKL203C	DBVPG6765_11G00220	c.5393G>C	p.Gly1798Ala	TOR2	Target Of Rapamycin
chrXI	64651	G	A	0/1	1/1	TYPE=snp	A	missense_variant	MODERATE	YKL201C	DBVPG6765_11G00230	c.2929C>T	p.Pro977Ser	MNN4	MaNNosyltransferase
chrXI	97030	A	G	0/1	1/1	TYPE=snp	G	missense_variant	MODERATE	YKL184W	DBVPG6765_11G00380	c.131A>G	p.Glu44Gly	SPE1	SPErmidine auxotroph
chrXI	97051	T	C	0/1	1/1	TYPE=snp	C	missense_variant	MODERATE	YKL184W	DBVPG6765_11G00380	c.152T>C	p.Leu51Ser	SPE1	SPErmidine auxotroph
chrXI	97711	A	G	0/1	1/1	TYPE=snp	G	missense_variant	MODERATE	YKL184W	DBVPG6765_11G00380	c.812A>G	p.Asn271Ser	SPE1	SPErmidine auxotroph
chrXI	101598	G	C	0/1	0/0	TYPE=snp	C	missense_variant	MODERATE	YKL182W	DBVPG6765_11G00400	c.786G>C	p.Glu262Asp	FAS1	Fatty Acid Synthetase
chrXI	102670	T	G	0/1	1/1	TYPE=snp	G	missense_variant	MODERATE	YKL182W	DBVPG6765_11G00400	c.1858T>G	p.Ser620Ala	FAS1	Fatty Acid Synthetase
chrXI	103888	C	G	0/1	1/1	TYPE=snp	G	missense_variant	MODERATE	YKL182W	DBVPG6765_11G00400	c.3076C>G	p.Gln1026Glu	FAS1	Fatty Acid Synthetase
chrXI	111086	A	C	0/1	1/1	TYPE=snp	C	missense_variant	MODERATE	YKL179C	DBVPG6765_11G00430	c.1560T>G	p.Asn520Lys	COY1	CASP Of Yeast
chrXI	113829	C	T	0/1	0/0	TYPE=snp	T	missense_variant	MODERATE	YKL178C	DBVPG6765_11G00440	c.940G>A	p.Glu314Lys	STE3	STErile
chrXI	113839	A	T	0/1	1/1	TYPE=snp	T	missense_variant	MODERATE	YKL178C	DBVPG6765_11G00440	c.930T>A	p.Asp310Glu	STE3	STErile
chrXI	118059	C	T	0/1	1/1	TYPE=snp	T	missense_variant	MODERATE	YKL176C	DBVPG6765_11G00450	c.79G>A	p.Val27Ile	LST4	Lethal with Sec Thirteen
chrXI	132870	C	T	0/1	1/1	TYPE=snp	T	missense_variant	MODERATE	YKL168C	DBVPG6765_11G00520	c.769G>A	p.Ala257Thr	KKQ8	0
chrXI	157230	A	C	0/1	0/0	TYPE=snp	C	missense_variant	MODERATE	YKL157W	DBVPG6765_11G00620	c.1617A>C	p.Glu539Asp	APE2	AminoPEptidase
chrXI	160180	C	T	0/1	0/0	TYPE=snp	T	missense_variant	MODERATE	YKL155C	DBVPG6765_11G00640	c.1421G>A	p.Ser474Asn	RSM22	Ribosomal Small subunit of Mitochondria
chrXI	167519	A	G	0/1	0/0	TYPE=snp	G	missense_variant	MODERATE	YKL150W	DBVPG6765_11G00680	c.718A>G	p.Ser240Gly	MCR1	Mitochondrial NADH-Cytochrome b5 Reductase
chrXI	170784	G	A	0/1	0/0	TYPE=snp	A	missense_variant	MODERATE	YKL148C	DBVPG6765_11G00700	c.604C>T	p.His202Tyr	SDH1	Succinate DeHydrogenase
chrXI	172351	C	T	0/1	1/1	TYPE=snp	T	missense_variant	MODERATE	YKL146W	DBVPG6765_11G00710	c.310C>T	p.Pro104Ser	AVT3	Amino acid Vacuolar Transport
chrXI	177226	G	A	0/1	1/1	TYPE=snp	A	missense_variant	MODERATE	YKL143W	DBVPG6765_11G00740	c.187G>A	p.Gly63Arg	LTV1	Low Temperature Viability
chrXI	177241	G	C	0/1	1/1	TYPE=snp	C	missense_variant	MODERATE	YKL143W	DBVPG6765_11G00740	c.202G>C	p.Gly68Arg	LTV1	Low Temperature Viability
chrXI	187096	T	C	0/1	1/1	TYPE=snp	C	missense_variant	MODERATE	YKL135C	DBVPG6765_11G00820	c.1832A>G	p.Asn611Ser	APL2	clathrin Adaptor Protein complex Large chain
chrXI	190848	T	C	0/1	0/0	TYPE=snp	C	missense_variant	MODERATE	YKL134C	DBVPG6765_11G00830	c.883A>G	p.Met295Val	OCT1	OCTapeptidyl aminopeptidase
chrXI	193982	G	T	0/1	1/1	TYPE=snp	T	missense_variant	MODERATE	YKL132C	DBVPG6765_11G00850	c.1173C>A	p.His391Gln	RMA1	Reduced Mating A
chrXI	194464	A	G	0/1	0/0	TYPE=snp	G	missense_variant	MODERATE	YKL132C	DBVPG6765_11G00850	c.691T>C	p.Cys231Arg	RMA1	Reduced Mating A
chrXI	194709	T	C	0/1	0/0	TYPE=snp	C	missense_variant	MODERATE	YKL132C	DBVPG6765_11G00850	c.446A>G	p.Asn149Ser	RMA1	Reduced Mating A
chrXI	196074	C	A	0/1	1/1	TYPE=snp	A	missense_variant	MODERATE	YKL130C	DBVPG6765_11G00860	c.242G>T	p.Gly81Val	SHE2	Swi5p-dependent HO Expression
chrXI	196842	A	G	0/1	0/0	TYPE=snp	G	missense_variant	MODERATE	YKL129C	DBVPG6765_11G00870	c.3602T>C	p.Leu1201Ser	MYO3	MYOsin
chrXI	211423	A	C	0/1	1/1	TYPE=snp	C	missense_variant	MODERATE	YKL124W	DBVPG6765_11G00930	c.885A>C	p.Glu295Asp	SSH4	Suppressor of SHr3 deletion
chrXI	211976	T	C	0/1	1/1	TYPE=snp	C	missense_variant	MODERATE	YKL124W	DBVPG6765_11G00930	c.1438T>C	p.Ser480Pro	SSH4	Suppressor of SHr3 deletion
chrXI	215444	T	C	0/1	0/0	TYPE=snp	C	missense_variant	MODERATE	YKL121W	DBVPG6765_11G00950	c.1352T>C	p.Ile451Thr	DGR2	2-Deoxy-Glucose Resistant
chrXI	215497	G	C	0/1	0/0	TYPE=snp	C	missense_variant	MODERATE	YKL121W	DBVPG6765_11G00950	c.1405G>C	p.Val469Leu	DGR2	2-Deoxy-Glucose Resistant
chrXI	215764	A	G	0/1	0/0	TYPE=snp	G	missense_variant	MODERATE	YKL121W	DBVPG6765_11G00950	c.1672A>G	p.Ser558Gly	DGR2	2-Deoxy-Glucose Resistant
chrXI	220683	G	A	0/1	0/0	TYPE=snp	A	missense_variant	MODERATE	YKL117W	DBVPG6765_11G00980	c.410G>A	p.Gly137Asp	SBA1	increased Sensitivity to Benzoquinone Ansamycins
chrXI	221301	A	T	0/1	1/1	TYPE=snp	T	missense_variant	MODERATE	YKL116C	DBVPG6765_11G00990	c.1550T>A	p.Phe517Tyr	PRR1	Pheromone Response Regulator
chrXI	223740	T	C	0/1	0/0	TYPE=snp	C	missense_variant	MODERATE	YKL114C	DBVPG6765_11G01010	c.667A>G	p.Lys223Glu	APN1	APurinic/apyrimidinic eNdonuclease
chrXI	227255	A	G	0/1	0/0	TYPE=snp	G	missense_variant	MODERATE	YKL112W	DBVPG6765_11G01030	c.686A>G	p.Gln229Arg	ABF1	ARS-Binding Factor
chrXI	235159	C	T	0/1	1/1	TYPE=snp	T	missense_variant	MODERATE	YKL108W	DBVPG6765_11G01060	c.740C>T	p.Ala247Val	SLD2	Synthetically Lethal with Dpb11-1
chrXI	236743	G	T	0/1	0/0	TYPE=snp	T	missense_variant	MODERATE	YKL107W	DBVPG6765_11G01070	c.600G>T	p.Lys200Asn	0	0
chrXI	238143	A	T	0/1	0/0	TYPE=snp	T	missense_variant	MODERATE	YKL106W	DBVPG6765_11G01080	c.604A>T	p.Asn202Tyr	AAT1	Aspartate AminoTransferase
chrXI	239269	C	T	0/1	0/0	TYPE=snp	T	missense_variant	MODERATE	YKL105C	DBVPG6765_11G01090	c.3307G>A	p.Ala1103Thr	SEG2	Stability of Eisosomes Guaranteed
chrXI	250156	A	G	0/1	0/0	TYPE=snp	G	missense_variant	MODERATE	YKL101W	DBVPG6765_11G01120	c.1240A>G	p.Lys414Glu	HSL1	Histone Synthetic Lethal
chrXI	250615	C	G	0/1	0/0	TYPE=snp	G	missense_variant	MODERATE	YKL101W	DBVPG6765_11G01120	c.1699C>G	p.Pro567Ala	HSL1	Histone Synthetic Lethal
chrXI	251661	C	A	0/1	1/1	TYPE=snp	A	missense_variant	MODERATE	YKL101W	DBVPG6765_11G01120	c.2745C>A	p.Phe915Leu	HSL1	Histone Synthetic Lethal
chrXI	253992	A	C	0/1	0/0	TYPE=snp	C	missense_variant	MODERATE	YKL100C	DBVPG6765_11G01130	c.1466T>G	p.Ile489Ser	YPF1	Yeast Presenilin-like Family
chrXI	269775	C	G	0/1	1/1	TYPE=snp	G	missense_variant	MODERATE	YKL091C	DBVPG6765_11G01220	c.872G>C	p.Arg291Thr	0	0
chrXI	273580	CG	GT	0/1	0/0	TYPE=complex	GT	missense_variant	MODERATE	YKL089W	DBVPG6765_11G01240	c.189_190delCGinsGT	p.Asp64Tyr	MIF2	MItotic Fidelity of chromosome transmission
chrXI	274232	A	T	0/1	0/0	TYPE=snp	T	missense_variant	MODERATE	YKL089W	DBVPG6765_11G01240	c.841A>T	p.Ile281Phe	MIF2	MItotic Fidelity of chromosome transmission
chrXI	277693	T	G	0/1	1/1	TYPE=snp	G	missense_variant	MODERATE	YKL087C	DBVPG6765_11G01260	c.176A>C	p.Asp59Ala	CYT2	CYTochrome-c1-heme-lyase
chrXI	288213	C	G	0/1	0/0	TYPE=snp	G	missense_variant	MODERATE	YKL079W	DBVPG6765_11G01330	c.1609C>G	p.Leu537Val	SMY1	Suppressor of MYo2-66
chrXI	292285	A	C	0/1	0/0	TYPE=snp	C	missense_variant	MODERATE	YKL077W	DBVPG6765_11G01350	c.831A>C	p.Glu277Asp	PSG1	Pma1 Stabilization in the Golgi
chrXI	307486	G	C	0/1	0/0	TYPE=snp	C	missense_variant	MODERATE	YKL069W	DBVPG6765_11G01420	c.182G>C	p.Gly61Ala	0	0
chrXI	317384	C	G	0/1	0/0	TYPE=snp	G	missense_variant	MODERATE	YKL064W	DBVPG6765_11G01480	c.149C>G	p.Thr50Arg	MNR2	MaNganese Resistance
chrXI	324328	A	G	0/1	0/0	TYPE=snp	G	missense_variant	MODERATE	YKL062W	DBVPG6765_11G01500	c.1630A>G	p.Asn544Asp	MSN4	Multicopy suppressor of SNF1 mutation
chrXI	331603	A	T	0/1	0/0	TYPE=snp	T	missense_variant	MODERATE	YKL057C	DBVPG6765_11G01550	c.1836T>A	p.Ser612Arg	NUP120	NUclear Pore
chrXI	332309	T	C	0/1	0/0	TYPE=snp	C	missense_variant	MODERATE	YKL057C	DBVPG6765_11G01550	c.1130A>G	p.Glu377Gly	NUP120	NUclear Pore
chrXI	335361	G	A	0/1	1/1	TYPE=snp	A	missense_variant	MODERATE	YKL055C	DBVPG6765_11G01570	c.266C>T	p.Pro89Leu	OAR1	3-Oxoacyl-[Acyl-carrier-protein] Reductase
chrXI	335602	C	T	0/1	1/1	TYPE=snp	T	missense_variant	MODERATE	YKL055C	DBVPG6765_11G01570	c.25G>A	p.Val9Ile	OAR1	3-Oxoacyl-[Acyl-carrier-protein] Reductase
chrXI	341238	G	A	0/1	0/0	TYPE=snp	A	missense_variant	MODERATE	YKL051W	DBVPG6765_11G01610	c.460G>A	p.Ala154Thr	SFK1	Suppressor of Four Kinase
chrXI	350168	T	G	0/1	0/0	TYPE=snp	G	missense_variant	MODERATE	YKL047W	DBVPG6765_11G01650	c.1239T>G	p.Asn413Lys	ANR2	Avl Nine Related family
chrXI	350423	G	C	0/1	0/0	TYPE=snp	C	missense_variant	MODERATE	YKL047W	DBVPG6765_11G01650	c.1494G>C	p.Trp498Cys	ANR2	Avl Nine Related family
chrXI	356470	G	A	0/1	0/0	TYPE=snp	A	missense_variant	MODERATE	YKL043W	DBVPG6765_11G01680	c.257G>A	p.Cys86Tyr	PHD1	PseudoHyphal Determinant
chrXI	357270	G	A	0/1	0/0	TYPE=snp	A	missense_variant	MODERATE	YKL043W	DBVPG6765_11G01680	c.1057G>A	p.Asp353Asn	PHD1	PseudoHyphal Determinant
chrXI	358150	A	G	0/1	0/0	TYPE=snp	G	missense_variant	MODERATE	YKL042W	DBVPG6765_11G01690	c.209A>G	p.Lys70Arg	SPC42	Spindle Pole Component
chrXI	375383	C	A	0/1	0/0	TYPE=snp	A	missense_variant	MODERATE	YKL033W	DBVPG6765_11G01780	c.463C>A	p.His155Asn	TTI1	Two Tel2-Interacting protein
chrXI	375751	C	A	0/1	0/0	TYPE=snp	A	missense_variant	MODERATE	YKL033W	DBVPG6765_11G01780	c.831C>A	p.Phe277Leu	TTI1	Two Tel2-Interacting protein
chrXI	379951	TTG	TTGTTGCTG	0/1	0/0	TYPE=ins	TTGTTGCTG	conservative_inframe_insertion	MODERATE	YKL032C	DBVPG6765_11G01790	c.1692_1693insCAGCAA	p.Gln564_Gln565insGlnGln	IXR1	Intrastrand cross (X)-link Recognition
chrXI	381460	CTGTTGTTGTTGTTGA	CTGTTGTTGTTGTTGTTGA	0/1	0/0	TYPE=ins	CTGTTGTTGTTGTTGTTGA	conservative_inframe_insertion	MODERATE	YKL032C	DBVPG6765_11G01790	c.171_172insCAA	p.Pro57dup	IXR1	Intrastrand cross (X)-link Recognition
chrXI	381513	C	T	0/1	0/0	TYPE=snp	T	missense_variant	MODERATE	YKL032C	DBVPG6765_11G01790	c.133G>A	p.Ala45Thr	IXR1	Intrastrand cross (X)-link Recognition
chrXI	382706	T	C	0/1	0/0	TYPE=snp	C	missense_variant	MODERATE	YKL029C	DBVPG6765_11G01800	c.1813A>G	p.Ile605Val	MAE1	MAlic Enzyme
chrXI	386910	AATGATGATGATGATGATGATGATGATGATGA	AATGATGATGATGATGATGATGATGATGATGATGA	0/1	0/0	TYPE=ins	AATGATGATGATGATGATGATGATGATGATGATGA	disruptive_inframe_insertion	MODERATE	YKL028W	DBVPG6765_11G01810	c.1392_1394dupTGA	p.Asp465dup	TFA1	Transcription Factor A
chrXI	389395	C	G	0/1	0/0	TYPE=snp	G	missense_variant	MODERATE	YKL026C	DBVPG6765_11G01830	c.450G>C	p.Glu150Asp	GPX1	Glutathione PeroXidase
chrXI	389505	T	C	0/1	0/0	TYPE=snp	C	missense_variant	MODERATE	YKL026C	DBVPG6765_11G01830	c.340A>G	p.Ile114Val	GPX1	Glutathione PeroXidase
chrXI	400684	C	T	0/1	0/0	TYPE=snp	T	missense_variant	MODERATE	YKL020C	DBVPG6765_11G01900	c.1369G>A	p.Ala457Thr	SPT23	SuPpressor of Ty
chrXI	403063	T	C	0/1	1/1	TYPE=snp	C	missense_variant	MODERATE	YKL019W	DBVPG6765_11G01910	c.524T>C	p.Ile175Thr	RAM2	RAS protein and A-factor Maturation
chrXI	412008	T	C	0/1	1/1	TYPE=snp	C	missense_variant	MODERATE	YKL014C	DBVPG6765_11G01970	c.4880A>G	p.Glu1627Gly	URB1	Unhealthy Ribosome Biogenesis
chrXI	412562	C	G	0/1	0/0	TYPE=snp	G	missense_variant	MODERATE	YKL014C	DBVPG6765_11G01970	c.4326G>C	p.Glu1442Asp	URB1	Unhealthy Ribosome Biogenesis
chrXI	412698	G	A	0/1	0/0	TYPE=snp	A	missense_variant	MODERATE	YKL014C	DBVPG6765_11G01970	c.4190C>T	p.Ala1397Val	URB1	Unhealthy Ribosome Biogenesis
chrXI	413937	A	G	0/1	0/0	TYPE=snp	G	missense_variant	MODERATE	YKL014C	DBVPG6765_11G01970	c.2951T>C	p.Ile984Thr	URB1	Unhealthy Ribosome Biogenesis
chrXI	446767	T	C	0/1	0/0	TYPE=snp	C	missense_variant	MODERATE	YKR004C	DBVPG6765_11G02150	c.1114A>G	p.Lys372Glu	ECM9	ExtraCellular Mutant
chrXI	446950	A	G	0/1	0/0	TYPE=snp	G	missense_variant	MODERATE	YKR004C	DBVPG6765_11G02150	c.931T>C	p.Ser311Pro	ECM9	ExtraCellular Mutant
chrXI	449443	T	C	0/1	1/1	TYPE=snp	C	missense_variant	MODERATE	YKR005C	DBVPG6765_11G02160	c.370A>G	p.Lys124Glu	0	0
chrXI	451009	T	C	0/1	1/1	TYPE=snp	C	missense_variant	MODERATE	YKR006C	DBVPG6765_11G02170	c.191A>G	p.Glu64Gly	MRPL13	Mitochondrial Ribosomal Protein, Large subunit
chrXI	451825	C	T	0/1	0/0	TYPE=snp	T	missense_variant	MODERATE	YKR007W	DBVPG6765_11G02180	c.443C>T	p.Ala148Val	MEH1	Multicopy suppressor of Ers1 Hygromycin B sensitivity
chrXI	456786	T	G	0/1	1/1	TYPE=snp	G	missense_variant	MODERATE	YKR009C	DBVPG6765_11G02200	c.212A>C	p.Glu71Ala	FOX2	Fatty acid OXidation
chrXI	477263	A	G	0/1	1/1	TYPE=snp	G	missense_variant	MODERATE	YKR019C	DBVPG6765_11G02290	c.410T>C	p.Val137Ala	IRS4	Increased rDNA Silencing
chrXI	480930	A	T	0/1	1/1	TYPE=snp	T	missense_variant	MODERATE	YKR021W	DBVPG6765_11G02310	c.2088A>T	p.Glu696Asp	ALY1	Arrestin-Like Yeast protein
chrXI	482028	C	G	0/1	1/1	TYPE=snp	G	missense_variant	MODERATE	YKR022C	DBVPG6765_11G02320	c.721G>C	p.Glu241Gln	NTR2	NineTeen complex Related protein
chrXI	486532	T	A	0/1	1/1	TYPE=snp	A	missense_variant	MODERATE	YKR024C	DBVPG6765_11G02340	c.451A>T	p.Thr151Ser	DBP7	Dead Box Protein
chrXI	491703	G	C	0/1	1/1	TYPE=snp	C	missense_variant	MODERATE	YKR027W	DBVPG6765_11G02370	c.728G>C	p.Ser243Thr	BCH2	Bud7 and Chs6 Homolog
chrXI	494880	C	T	0/1	1/1	TYPE=snp	T	missense_variant	MODERATE	YKR028W	DBVPG6765_11G02380	c.1012C>T	p.Pro338Ser	SAP190	Sit4 Associated Protein
chrXI	496575	C	T	0/1	1/1	TYPE=snp	T	missense_variant	MODERATE	YKR028W	DBVPG6765_11G02380	c.2707C>T	p.Pro903Ser	SAP190	Sit4 Associated Protein
chrXI	497411	C	A	0/1	1/1	TYPE=snp	A	missense_variant	MODERATE	YKR029C	DBVPG6765_11G02390	c.2035G>T	p.Val679Leu	SET3	SET domain-containing
chrXI	498890	C	T	0/1	0/0	TYPE=snp	T	missense_variant	MODERATE	YKR029C	DBVPG6765_11G02390	c.556G>A	p.Val186Ile	SET3	SET domain-containing
chrXI	528308	T	C	0/1	1/1	TYPE=snp	C	missense_variant	MODERATE	YKR050W	DBVPG6765_11G02560	c.1244T>C	p.Ile415Thr	TRK2	TRansport of potassium (K)
chrXI	536195	T	C	0/1	0/0	TYPE=snp	C	missense_variant	MODERATE	YKR054C	DBVPG6765_11G02600	c.10979A>G	p.Lys3660Arg	DYN1	DYNein
chrXI	540249	A	T	0/1	1/1	TYPE=snp	T	missense_variant	MODERATE	YKR054C	DBVPG6765_11G02600	c.6925T>A	p.Cys2309Ser	DYN1	DYNein
chrXI	542139	T	C	0/1	1/1	TYPE=snp	C	missense_variant	MODERATE	YKR054C	DBVPG6765_11G02600	c.5035A>G	p.Lys1679Glu	DYN1	DYNein
chrXI	544046	C	T	0/1	1/1	TYPE=snp	T	missense_variant	MODERATE	YKR054C	DBVPG6765_11G02600	c.3128G>A	p.Gly1043Glu	DYN1	DYNein
chrXI	552689	T	C	0/1	1/1	TYPE=snp	C	missense_variant	MODERATE	YKR058W	DBVPG6765_11G02640	c.674T>C	p.Ile225Thr	GLG1	Glycogenin-Like Gene
chrXI	552800	A	T	0/1	1/1	TYPE=snp	T	missense_variant	MODERATE	YKR058W	DBVPG6765_11G02640	c.785A>T	p.Asn262Ile	GLG1	Glycogenin-Like Gene
chrXI	562441	T	G	0/1	1/1	TYPE=snp	G	missense_variant	MODERATE	YKR064W	DBVPG6765_11G02700	c.650T>G	p.Phe217Cys	OAF3	Oleate Activated transcription Factor
chrXI	566085	A	G	0/1	1/1	TYPE=snp	G	missense_variant	MODERATE	YKR066C	DBVPG6765_11G02720	c.362T>C	p.Ile121Thr	CCP1	Cytochrome c Peroxidase
chrXI	566270	G	T	0/1	1/1	TYPE=snp	T	missense_variant	MODERATE	YKR066C	DBVPG6765_11G02720	c.177C>A	p.Asn59Lys	CCP1	Cytochrome c Peroxidase
chrXI	567230	G	C	0/1	0/0	TYPE=snp	C	missense_variant	MODERATE	YKR067W	DBVPG6765_11G02730	c.65G>C	p.Arg22Pro	GPT2	Glycerol-3-Phosphate acylTransferase
chrXI	569279	C	T	0/1	1/1	TYPE=snp	T	missense_variant	MODERATE	YKR067W	DBVPG6765_11G02730	c.2114C>T	p.Ala705Val	GPT2	Glycerol-3-Phosphate acylTransferase
chrXI	572949	G	A	0/1	1/1	TYPE=snp	A	missense_variant	MODERATE	YKR070W	DBVPG6765_11G02760	c.128G>A	p.Arg43Gln	0	0
chrXI	573239	G	A	0/1	1/1	TYPE=snp	A	missense_variant	MODERATE	YKR070W	DBVPG6765_11G02760	c.418G>A	p.Val140Met	0	0
chrXI	576870	A	C	0/1	0/0	TYPE=snp	C	missense_variant	MODERATE	YKR072C	DBVPG6765_11G02780	c.490T>G	p.Tyr164Asp	SIS2	SIt4 Suppressor
chrXI	583881	C	A	0/1	0/0	TYPE=snp	A	missense_variant	MODERATE	YKR077W	DBVPG6765_11G02820	c.973C>A	p.His325Asn	MSA2	Mbf and Sbf Associated
chrXI	584554	T	C	0/1	0/0	TYPE=snp	C	missense_variant	MODERATE	YKR078W	DBVPG6765_11G02830	c.347T>C	p.Ile116Thr	VPS501	VPS5-related
chrXI	585413	A	G	0/1	1/1	TYPE=snp	G	missense_variant	MODERATE	YKR078W	DBVPG6765_11G02830	c.1206A>G	p.Ile402Met	VPS501	VPS5-related
chrXI	585657	G	A	0/1	0/0	TYPE=snp	A	missense_variant	MODERATE	YKR078W	DBVPG6765_11G02830	c.1450G>A	p.Asp484Asn	VPS501	VPS5-related
chrXI	586301	T	C	0/1	1/1	TYPE=snp	C	missense_variant	MODERATE	YKR079C	DBVPG6765_11G02840	c.2261A>G	p.Lys754Arg	TRZ1	tRNase Z
chrXI	595982	G	A	0/1	1/1	TYPE=snp	A	missense_variant	MODERATE	YKR083C	DBVPG6765_11G02880	c.98C>T	p.Thr33Ile	DAD2	Duo1 And Dam1 interacting
chrXI	600411	A	G	0/1	1/1	TYPE=snp	G	missense_variant	MODERATE	YKR086W	DBVPG6765_11G02910	c.1297A>G	p.Ile433Val	PRP16	Pre-mRNA Processing
chrXI	603694	T	C	0/1	0/0	TYPE=snp	C	missense_variant	MODERATE	YKR088C	DBVPG6765_11G02930	c.983A>G	p.Asp328Gly	TVP38	Tlg2-Vesicle Protein
chrXI	604313	T	C	0/1	1/1	TYPE=snp	C	missense_variant	MODERATE	YKR088C	DBVPG6765_11G02930	c.364A>G	p.Lys122Glu	TVP38	Tlg2-Vesicle Protein
chrXI	610955	C	A	0/1	1/1	TYPE=snp	A	missense_variant	MODERATE	YKR091W	DBVPG6765_11G02960	c.173C>A	p.Thr58Lys	SRL3	Suppressor of rad53 Lethality
chrXI	616693	C	T	0/1	0/0	TYPE=snp	T	missense_variant	MODERATE	YKR093W	DBVPG6765_11G02980	c.1766C>T	p.Ser589Leu	PTR2	Peptide TRansport
chrXI	619023	T	C	0/1	1/1	TYPE=snp	C	missense_variant	MODERATE	YKR095W	DBVPG6765_11G02990	c.23T>C	p.Met8Thr	MLP1	Myosin-Like Protein
chrXI	621323	C	T	0/1	1/1	TYPE=snp	T	missense_variant	MODERATE	YKR095W	DBVPG6765_11G02990	c.2323C>T	p.Pro775Ser	MLP1	Myosin-Like Protein
chrXI	622049	G	A	0/1	1/1	TYPE=snp	A	missense_variant	MODERATE	YKR095W	DBVPG6765_11G02990	c.3049G>A	p.Glu1017Lys	MLP1	Myosin-Like Protein
chrXI	626233	A	G	0/1	1/1	TYPE=snp	G	missense_variant	MODERATE	YKR096W	DBVPG6765_11G03010	c.239A>G	p.Asn80Ser	ESL2	EST/SMG-like
chrXI	633686	G	A	0/1	0/0	TYPE=snp	A	missense_variant	MODERATE	YKR098C	DBVPG6765_11G03030	c.700C>T	p.Pro234Ser	UBP11	UBiquitin-specific Protease
chrXI	640863	C	T	0/1	0/0	TYPE=snp	T	missense_variant	MODERATE	YKR101W	DBVPG6765_11G03060	c.1115C>T	p.Ser372Phe	SIR1	Silent Information Regulator
chrXII	5942	C	T	0/1	0/0	TYPE=snp	T	missense_variant	MODERATE	YLL062C	DBVPG6765_12G00030	c.352G>A	p.Glu118Lys	MHT1	S-Methylmethionine-Homocysteine methylTransferase
chrXII	10079	G	A	0/1	1/1	TYPE=snp	A	missense_variant	MODERATE	YLL060C	DBVPG6765_12G00060	c.391C>T	p.Leu131Phe	GTT2	GlutaThione Transferase
chrXII	12525	G	A	0/1	1/1	TYPE=snp	A	missense_variant	MODERATE	YLL058W	DBVPG6765_12G00070	c.292G>A	p.Glu98Lys	HSU1	Hydrogen Sulfide Utilizing
chrXII	12853	A	G	0/1	1/1	TYPE=snp	G	missense_variant	MODERATE	YLL058W	DBVPG6765_12G00070	c.620A>G	p.Asp207Gly	HSU1	Hydrogen Sulfide Utilizing
chrXII	14481	T	G	0/1	1/1	TYPE=snp	G	missense_variant	MODERATE	YLL057C	DBVPG6765_12G00080	c.1178A>C	p.Glu393Ala	JLP1	dnaJ-Like Protein
chrXII	16585	T	C	0/1	0/0	TYPE=snp	C	missense_variant	MODERATE	YLL056C	DBVPG6765_12G00090	c.385A>G	p.Asn129Asp	0	0
chrXII	16840	C	T	0/1	0/0	TYPE=snp	T	missense_variant	MODERATE	YLL056C	DBVPG6765_12G00090	c.130G>A	p.Asp44Asn	0	0
chrXII	19305	C	T	0/1	0/0	TYPE=snp	T	missense_variant	MODERATE	YLL055W	DBVPG6765_12G00100	c.533C>T	p.Ala178Val	YCT1	Yeast Cysteine Transporter
chrXII	27787	A	C	0/1	1/1	TYPE=snp	C	missense_variant	MODERATE	YLL051C	DBVPG6765_12G00130	c.348T>G	p.Asp116Glu	FRE6	Ferric REductase
chrXII	35849	T	C	0/1	1/1	TYPE=snp	C	missense_variant	MODERATE	YLL046C	DBVPG6765_12G00170	c.271A>G	p.Lys91Glu	RNP1	RiboNucleoProtein
chrXII	41973	T	A	0/1	1/1	TYPE=snp	A	missense_variant	MODERATE	YLL041C	DBVPG6765_12G00210	c.616A>T	p.Met206Leu	SDH2	Succinate DeHydrogenase
chrXII	44585	A	G	0/1	1/1	TYPE=snp	G	missense_variant	MODERATE	YLL040C	DBVPG6765_12G00220	c.7718T>C	p.Val2573Ala	VPS13	Vacuolar Protein Sorting
chrXII	58053	A	G	0/1	0/0	TYPE=snp	G	missense_variant	MODERATE	YLL035W	DBVPG6765_12G00260	c.817A>G	p.Ser273Gly	GRC3	0
chrXII	64163	T	C	0/1	1/1	TYPE=snp	C	missense_variant	MODERATE	YLL032C	DBVPG6765_12G00290	c.1242A>G	p.Ile414Met	0	0
chrXII	73543	C	T	0/1	0/0	TYPE=snp	T	missense_variant	MODERATE	YLL028W	DBVPG6765_12G00320	c.80C>T	p.Thr27Met	TPO1	Transporter of POlyamines
chrXII	73813	T	C	0/1	1/1	TYPE=snp	C	missense_variant	MODERATE	YLL028W	DBVPG6765_12G00320	c.350T>C	p.Leu117Ser	TPO1	Transporter of POlyamines
chrXII	84479	T	G	0/1	0/0	TYPE=snp	G	missense_variant	MODERATE	YLL024C	DBVPG6765_12G00360	c.1665A>C	p.Glu555Asp	SSA2	Stress-Seventy subfamily A
chrXII	88191	C	T	0/1	1/1	TYPE=snp	T	missense_variant	MODERATE	YLL022C	DBVPG6765_12G00380	c.670G>A	p.Gly224Ser	HIF1	Hat1 Interacting Factor
chrXII	88495	A	T	0/1	0/0	TYPE=snp	T	missense_variant	MODERATE	YLL022C	DBVPG6765_12G00380	c.366T>A	p.Asn122Lys	HIF1	Hat1 Interacting Factor
chrXII	90451	A	G	0/1	1/1	TYPE=snp	G	missense_variant	MODERATE	YLL021W	DBVPG6765_12G00390	c.847A>G	p.Asn283Asp	SPA2	Spindle Pole Antigen
chrXII	92209	G	A	0/1	1/1	TYPE=snp	A	missense_variant	MODERATE	YLL021W	DBVPG6765_12G00390	c.2605G>A	p.Val869Ile	SPA2	Spindle Pole Antigen
chrXII	101755	A	G	0/1	1/1	TYPE=snp	G	missense_variant	MODERATE	NA	DBVPG6765_12G00430	c.788A>G	p.Tyr263Cys	0	0
chrXII	101773	G	T	0/1	0/0	TYPE=snp	T	missense_variant	MODERATE	NA	DBVPG6765_12G00430	c.806G>T	p.Arg269Met	0	0
chrXII	102184	T	A	0/1	1/1	TYPE=snp	A	missense_variant	MODERATE	NA	DBVPG6765_12G00430	c.1217T>A	p.Ile406Asn	0	0
chrXII	104133	T	C	0/1	1/1	TYPE=snp	C	missense_variant	MODERATE	NA	DBVPG6765_12G00430	c.3166T>C	p.Ser1056Pro	0	0
chrXII	104202	G	A	0/1	1/1	TYPE=snp	A	missense_variant	MODERATE	NA	DBVPG6765_12G00430	c.3235G>A	p.Asp1079Asn	0	0
chrXII	106654	G	T	0/1	1/1	TYPE=snp	T	missense_variant	MODERATE	YLL015W	DBVPG6765_12G00440	c.1490G>T	p.Arg497Ile	BPT1	Bile Pigment Transporter
chrXII	108243	A	C	0/1	0/0	TYPE=snp	C	missense_variant	MODERATE	YLL015W	DBVPG6765_12G00440	c.3079A>C	p.Ile1027Leu	BPT1	Bile Pigment Transporter
chrXII	119206	T	C	0/1	0/0	TYPE=snp	C	missense_variant	MODERATE	YLL010C	DBVPG6765_12G00490	c.179A>G	p.Asn60Ser	PSR1	Plasma membrane Sodium Response
chrXII	120911	A	T	0/1	1/1	TYPE=snp	T	missense_variant	MODERATE	YLL008W	DBVPG6765_12G00510	c.416A>T	p.Glu139Val	DRS1	Deficiency of Ribosomal Subunits
chrXII	123127	T	C	0/1	1/1	TYPE=snp	C	missense_variant	MODERATE	YLL007C	DBVPG6765_12G00520	c.1949A>G	p.Tyr650Cys	LMO1	eLMO homolog
chrXII	124765	A	T	0/1	1/1	TYPE=snp	T	missense_variant	MODERATE	YLL007C	DBVPG6765_12G00520	c.311T>A	p.Ile104Asn	LMO1	eLMO homolog
chrXII	124984	A	G	0/1	1/1	TYPE=snp	G	missense_variant	MODERATE	YLL007C	DBVPG6765_12G00520	c.92T>C	p.Met31Thr	LMO1	eLMO homolog
chrXII	125065	C	T	0/1	1/1	TYPE=snp	T	missense_variant	MODERATE	YLL007C	DBVPG6765_12G00520	c.11G>A	p.Ser4Asn	LMO1	eLMO homolog
chrXII	126927	TT	CC	0/1	1/1	TYPE=mnp	CC	missense_variant	MODERATE	YLL005C	DBVPG6765_12G00540	c.2393_2394delAAinsGG	p.Lys798Arg	SPO75	SPOrulation
chrXII	129008	T	G	0/1	1/1	TYPE=snp	G	missense_variant	MODERATE	YLL005C	DBVPG6765_12G00540	c.313A>C	p.Thr105Pro	SPO75	SPOrulation
chrXII	131668	C	G	0/1	1/1	TYPE=snp	G	missense_variant	MODERATE	YLL004W	DBVPG6765_12G00550	c.1822C>G	p.Leu608Val	ORC3	Origin Recognition Complex
chrXII	141021	C	T	0/1	1/1	TYPE=snp	T	missense_variant	MODERATE	YLR001C	DBVPG6765_12G00590	c.1963G>A	p.Val655Ile	0	0
chrXII	141087	C	A	0/1	1/1	TYPE=snp	A	missense_variant	MODERATE	YLR001C	DBVPG6765_12G00590	c.1897G>T	p.Asp633Tyr	0	0
chrXII	141541	T	C	0/1	1/1	TYPE=snp	C	missense_variant	MODERATE	YLR001C	DBVPG6765_12G00590	c.1443A>G	p.Ile481Met	0	0
chrXII	142163	C	T	0/1	1/1	TYPE=snp	T	missense_variant	MODERATE	YLR001C	DBVPG6765_12G00590	c.821G>A	p.Ser274Asn	0	0
chrXII	142170	C	T	0/1	1/1	TYPE=snp	T	missense_variant	MODERATE	YLR001C	DBVPG6765_12G00590	c.814G>A	p.Glu272Lys	0	0
chrXII	144447	T	A	0/1	1/1	TYPE=snp	A	missense_variant	MODERATE	YLR002C	DBVPG6765_12G00600	c.894A>T	p.Leu298Phe	NOC3	NucleOlar Complex associated
chrXII	149065	C	T	0/1	1/1	TYPE=snp	T	missense_variant	MODERATE	YLR005W	DBVPG6765_12G00630	c.11C>T	p.Ala4Val	SSL1	Suppressor of Stem-Loop mutation
chrXII	154179	G	A	0/1	1/1	TYPE=snp	A	missense_variant	MODERATE	YLR007W	DBVPG6765_12G00650	c.782G>A	p.Cys261Tyr	NSE1	Non-SMC Element
chrXII	154316	G	A	0/1	1/1	TYPE=snp	A	missense_variant	MODERATE	YLR007W	DBVPG6765_12G00650	c.919G>A	p.Val307Ile	NSE1	Non-SMC Element
chrXII	163193	A	T	0/1	1/1	TYPE=snp	T	missense_variant	MODERATE	YLR014C	DBVPG6765_12G00720	c.788T>A	p.Phe263Tyr	PPR1	Pyrimidine Pathway Regulation
chrXII	164237	A	G	0/1	1/1	TYPE=snp	G	missense_variant	MODERATE	YLR015W	DBVPG6765_12G00730	c.13A>G	p.Ile5Val	BRE2	BREfeldin A sensitivity
chrXII	175635	A	G	0/1	0/0	TYPE=snp	G	missense_variant	MODERATE	YLR023C	DBVPG6765_12G00810	c.493T>C	p.Ser165Pro	IZH3	Implicated in Zinc Homeostasis
chrXII	179817	C	T	0/1	0/0	TYPE=snp	T	missense_variant	MODERATE	YLR024C	DBVPG6765_12G00820	c.2462G>A	p.Arg821Lys	UBR2	0
chrXII	181533	T	A	0/1	1/1	TYPE=snp	A	missense_variant	MODERATE	YLR024C	DBVPG6765_12G00820	c.746A>T	p.Asn249Ile	UBR2	0
chrXII	194103	AATGATGATGATGATGATGT	AATGATGATGATGATGATGATGT	0/1	0/0	TYPE=ins	AATGATGATGATGATGATGATGT	disruptive_inframe_insertion	MODERATE	YLR032W	DBVPG6765_12G00890	c.137_139dupATG	p.Asp46dup	RAD5	RADiation sensitive
chrXII	195640	A	G	0/1	1/1	TYPE=snp	G	missense_variant	MODERATE	YLR032W	DBVPG6765_12G00890	c.1658A>G	p.Asn553Ser	RAD5	RADiation sensitive
chrXII	209499	G	A	0/1	1/1	TYPE=snp	A	missense_variant	MODERATE	YLR039C	DBVPG6765_12G00960	c.2159C>T	p.Thr720Ile	RIC1	RIbosome Control
chrXII	209638	G	C	0/1	1/1	TYPE=snp	C	missense_variant	MODERATE	YLR039C	DBVPG6765_12G00960	c.2020C>G	p.Leu674Val	RIC1	RIbosome Control
chrXII	209789	A	C	0/1	1/1	TYPE=snp	C	missense_variant	MODERATE	YLR039C	DBVPG6765_12G00960	c.1869T>G	p.Ile623Met	RIC1	RIbosome Control
chrXII	210414	T	C	0/1	1/1	TYPE=snp	C	missense_variant	MODERATE	YLR039C	DBVPG6765_12G00960	c.1244A>G	p.Asn415Ser	RIC1	RIbosome Control
chrXII	218394	A	G	0/1	0/0	TYPE=snp	G	missense_variant	MODERATE	YLR045C	DBVPG6765_12G01010	c.2372T>C	p.Val791Ala	STU2	Suppressor of TUbulin
chrXII	221197	T	C	0/1	0/0	TYPE=snp	C	missense_variant	MODERATE	YLR046C	DBVPG6765_12G01020	c.787A>G	p.Thr263Ala	0	0
chrXII	221569	TT	CA	0/1	0/0	TYPE=complex	CA	missense_variant	MODERATE	YLR046C	DBVPG6765_12G01020	c.414_415delAAinsTG	p.LeuIle138PheVal	0	0
chrXII	222663	G	A	0/1	1/1	TYPE=snp	A	missense_variant	MODERATE	YLR047C	DBVPG6765_12G01030	c.1807C>T	p.Pro603Ser	FRE8	0
chrXII	263231	G	A	0/1	0/0	TYPE=snp	A	missense_variant	MODERATE	YLR072W	DBVPG6765_12G01270	c.1337G>A	p.Arg446His	LAM6	Lipid transfer protein Anchored at Membrane contact site
chrXII	263666	G	A	0/1	0/0	TYPE=snp	A	missense_variant	MODERATE	YLR072W	DBVPG6765_12G01270	c.1772G>A	p.Ser591Asn	LAM6	Lipid transfer protein Anchored at Membrane contact site
chrXII	263929	CCAGC	CC	0/1	0/0	TYPE=del	CC	disruptive_inframe_deletion	MODERATE	YLR072W	DBVPG6765_12G01270	c.2037_2039delAGC	p.Ala680del	LAM6	Lipid transfer protein Anchored at Membrane contact site
chrXII	270033	C	T	0/1	0/0	TYPE=snp	T	missense_variant	MODERATE	YLR079W	DBVPG6765_12G01330	c.179C>T	p.Pro60Leu	SIC1	Substrate/Subunit Inhibitor of Cyclin-dependent protein kinase
chrXII	274029	T	G	0/1	1/1	TYPE=snp	G	missense_variant	MODERATE	YLR081W	DBVPG6765_12G01350	c.781T>G	p.Leu261Val	GAL2	Encodes a galactose permease, responsible for transporting galactose into the cell.
chrXII	274947	C	T	0/1	0/0	TYPE=snp	T	missense_variant	MODERATE	YLR081W	DBVPG6765_12G01350	c.1699C>T	p.Pro567Ser	GAL2	Encodes a galactose permease, responsible for transporting galactose into the cell.
chrXII	276296	T	C	0/1	0/0	TYPE=snp	C	missense_variant	MODERATE	YLR082C	DBVPG6765_12G01360	c.319A>G	p.Thr107Ala	SRL2	Suppressor of Rad53 null Lethality
chrXII	276446	T	C	0/1	0/0	TYPE=snp	C	missense_variant	MODERATE	YLR082C	DBVPG6765_12G01360	c.169A>G	p.Asn57Asp	SRL2	Suppressor of Rad53 null Lethality
chrXII	279901	A	C	0/1	1/1	TYPE=snp	C	missense_variant	MODERATE	YLR084C	DBVPG6765_12G01380	c.3392T>G	p.Ile1131Ser	RAX2	0
chrXII	281872	T	A	0/1	1/1	TYPE=snp	A	missense_variant	MODERATE	YLR084C	DBVPG6765_12G01380	c.1421A>T	p.Asp474Val	RAX2	0
chrXII	281942	T	C	0/1	0/0	TYPE=snp	C	missense_variant	MODERATE	YLR084C	DBVPG6765_12G01380	c.1351A>G	p.Thr451Ala	RAX2	0
chrXII	285689	G	A	0/1	1/1	TYPE=snp	A	missense_variant	MODERATE	YLR086W	DBVPG6765_12G01400	c.406G>A	p.Glu136Lys	SMC4	Structural Maintenance of Chromosomes
chrXII	288030	A	T	0/1	1/1	TYPE=snp	T	missense_variant	MODERATE	YLR086W	DBVPG6765_12G01400	c.2747A>T	p.Glu916Val	SMC4	Structural Maintenance of Chromosomes
chrXII	292276	C	A	0/1	0/0	TYPE=snp	A	missense_variant	MODERATE	YLR087C	DBVPG6765_12G01410	c.6494G>T	p.Trp2165Leu	CSF1	Cold Sensitive for Fermentation
chrXII	294075	A	T	0/1	0/0	TYPE=snp	T	missense_variant	MODERATE	YLR087C	DBVPG6765_12G01410	c.4695T>A	p.Asn1565Lys	CSF1	Cold Sensitive for Fermentation
chrXII	299967	T	C	0/1	0/0	TYPE=snp	C	missense_variant	MODERATE	YLR088W	DBVPG6765_12G01420	c.823T>C	p.Cys275Arg	GAA1	GPI Anchor Attachment
chrXII	301964	C	T	0/1	1/1	TYPE=snp	T	missense_variant	MODERATE	YLR089C	DBVPG6765_12G01430	c.1090G>A	p.Val364Ile	ALT1	ALanine Transaminase
chrXII	302765	T	C	0/1	1/1	TYPE=snp	C	missense_variant	MODERATE	YLR089C	DBVPG6765_12G01430	c.289A>G	p.Thr97Ala	ALT1	ALanine Transaminase
chrXII	303870	A	G	0/1	0/0	TYPE=snp	G	missense_variant	MODERATE	YLR090W	DBVPG6765_12G01440	c.134A>G	p.Asp45Gly	XDJ1	0
chrXII	305908	A	G	0/1	1/1	TYPE=snp	G	missense_variant	MODERATE	YLR091W	DBVPG6765_12G01450	c.578A>G	p.Lys193Arg	GEP5	GEnetic interactors of Prohibitins
chrXII	313738	A	G	0/1	0/0	TYPE=snp	G	missense_variant	MODERATE	YLR095C	DBVPG6765_12G01490	c.1424T>C	p.Ile475Thr	IOC2	Iswi One Complex
chrXII	319429	G	T	0/1	1/1	TYPE=snp	T	missense_variant	MODERATE	YLR097C	DBVPG6765_12G01510	c.882C>A	p.Phe294Leu	HRT3	High level expression Reduces Ty3 transposition
chrXII	325568	A	G	0/1	1/1	TYPE=snp	G	missense_variant	MODERATE	YLR100W	DBVPG6765_12G01550	c.724A>G	p.Lys242Glu	ERG27	ERGosterol biosynthesis
chrXII	326728	C	G	0/1	1/1	TYPE=snp	G	missense_variant	MODERATE	YLR102C	DBVPG6765_12G01560	c.75G>C	p.Arg25Ser	APC9	Anaphase Promoting Complex
chrXII	327557	C	T	0/1	0/0	TYPE=snp	T	missense_variant	MODERATE	YLR103C	DBVPG6765_12G01570	c.1420G>A	p.Val474Ile	CDC45	Cell Division Cycle
chrXII	328322	C	T	0/1	0/0	TYPE=snp	T	missense_variant	MODERATE	YLR103C	DBVPG6765_12G01570	c.655G>A	p.Asp219Asn	CDC45	Cell Division Cycle
chrXII	328444	T	C	0/1	0/0	TYPE=snp	C	missense_variant	MODERATE	YLR103C	DBVPG6765_12G01570	c.533A>G	p.Glu178Gly	CDC45	Cell Division Cycle
chrXII	333818	T	G	0/1	1/1	TYPE=snp	G	missense_variant	MODERATE	YLR106C	DBVPG6765_12G01600	c.12956A>C	p.Glu4319Ala	REA1	Ribosome Export/Assembly
chrXII	366858	C	T	0/1	0/0	TYPE=snp	T	missense_variant	MODERATE	YLR117C	DBVPG6765_12G01690	c.709G>A	p.Val237Ile	CLF1	Crooked neck-Like Factor
chrXII	380894	T	C	0/1	0/0	TYPE=snp	C	missense_variant	MODERATE	YLR127C	DBVPG6765_12G01750	c.458A>G	p.Asn153Ser	APC2	Anaphase Promoting Complex
chrXII	381261	C	G	0/1	1/1	TYPE=snp	G	missense_variant	MODERATE	YLR127C	DBVPG6765_12G01750	c.91G>C	p.Val31Leu	APC2	Anaphase Promoting Complex
chrXII	388669	T	C	0/1	1/1	TYPE=snp	C	missense_variant	MODERATE	YLR131C	DBVPG6765_12G01790	c.1185A>G	p.Ile395Met	ACE2	Activator of CUP1 Expression
chrXII	396765	G	A	0/1	0/0	TYPE=snp	A	missense_variant	MODERATE	YLR135W	DBVPG6765_12G01830	c.454G>A	p.Asp152Asn	SLX4	Synthetic Lethal of unknown (X) function
chrXII	397626	G	A	0/1	0/0	TYPE=snp	A	missense_variant	MODERATE	YLR135W	DBVPG6765_12G01830	c.1315G>A	p.Val439Ile	SLX4	Synthetic Lethal of unknown (X) function
chrXII	400319	G	A	0/1	1/1	TYPE=snp	A	missense_variant	MODERATE	YLR137W	DBVPG6765_12G01850	c.284G>A	p.Arg95His	RKM5	Ribosomal lysine (K) Methyltransferase
chrXII	410692	G	C	0/1	0/0	TYPE=snp	C	missense_variant	MODERATE	YLR143W	DBVPG6765_12G01900	c.338G>C	p.Ser113Thr	DPH6	DiPHthamide biosynthesis
chrXII	414765	C	T	0/1	1/1	TYPE=snp	T	missense_variant	MODERATE	YLR144C	DBVPG6765_12G01910	c.278G>A	p.Arg93Lys	ACF2	Assembly Complementing Factor
chrXII	414780	A	G	0/1	1/1	TYPE=snp	G	missense_variant	MODERATE	YLR144C	DBVPG6765_12G01910	c.263T>C	p.Leu88Pro	ACF2	Assembly Complementing Factor
chrXII	417680	G	A	0/1	0/0	TYPE=snp	A	missense_variant	MODERATE	YLR148W	DBVPG6765_12G01960	c.14G>A	p.Arg5His	PEP3	carboxyPEPtidase Y-deficient
chrXII	421801	C	G	0/1	0/0	TYPE=snp	G	missense_variant	MODERATE	YLR149C	DBVPG6765_12G01970	c.1049G>C	p.Cys350Ser	GID11	Glucose Induced Degradation deficient
chrXII	453979	C	T	0/1	1/1	TYPE=snp	T	missense_variant	MODERATE	YLR163C	DBVPG6765_12G02030	c.680G>A	p.Arg227Lys	MAS1	Mitochondrial ASsembly
chrXII	455947	C	A	0/1	1/1	TYPE=snp	A	missense_variant	MODERATE	YLR165C	DBVPG6765_12G02050	c.717G>T	p.Glu239Asp	PUS5	PseudoUridine Synthase
chrXII	460622	A	G	0/1	1/1	TYPE=snp	G	missense_variant	MODERATE	YLR167W	DBVPG6765_12G02070	c.275A>G	p.Lys92Arg	RPS31	Ribosomal Protein of the Small subunit
chrXII	460675	G	T	0/1	1/1	TYPE=snp	T	missense_variant	MODERATE	YLR167W	DBVPG6765_12G02070	c.328G>T	p.Ala110Ser	RPS31	Ribosomal Protein of the Small subunit
chrXII	464714	G	A	0/1	0/0	TYPE=snp	A	missense_variant	MODERATE	YLR173W	DBVPG6765_12G02110	c.893G>A	p.Ser298Asn	TAG1	Termination of AutophaGy
chrXII	464913	G	C	0/1	0/0	TYPE=snp	C	missense_variant	MODERATE	YLR173W	DBVPG6765_12G02110	c.1092G>C	p.Lys364Asn	TAG1	Termination of AutophaGy
chrXII	473147	T	C	0/1	0/0	TYPE=snp	C	missense_variant	MODERATE	YLR177W	DBVPG6765_12G02150	c.680T>C	p.Phe227Ser	0	0
chrXII	473365	G	A	0/1	1/1	TYPE=snp	A	missense_variant	MODERATE	YLR177W	DBVPG6765_12G02150	c.898G>A	p.Ala300Thr	0	0
chrXII	473527	C	T	0/1	0/0	TYPE=snp	T	missense_variant	MODERATE	YLR177W	DBVPG6765_12G02150	c.1060C>T	p.Pro354Ser	0	0
chrXII	474112	G	A	0/1	1/1	TYPE=snp	A	missense_variant	MODERATE	YLR177W	DBVPG6765_12G02150	c.1645G>A	p.Glu549Lys	0	0
chrXII	476061	A	T	0/1	0/0	TYPE=snp	T	missense_variant	MODERATE	YLR179C	DBVPG6765_12G02170	c.80T>A	p.Leu27His	0	0
chrXII	480150	T	C	0/1	1/1	TYPE=snp	C	missense_variant	MODERATE	YLR182W	DBVPG6765_12G02200	c.785T>C	p.Ile262Thr	SWI6	SWItching deficient
chrXII	482647	GTTTCACTTTCACTTTCACTTTCACT	GTTTCACTTTCACT	0/1	0/0	TYPE=del	GTTTCACTTTCACT	conservative_inframe_deletion	MODERATE	YLR183C	DBVPG6765_12G02210	c.778_789delAGTGAAAGTGAA	p.Ser260_Glu263del	TOS4	Target Of Sbf
chrXII	482714	A	G	0/1	0/0	TYPE=snp	G	missense_variant	MODERATE	YLR183C	DBVPG6765_12G02210	c.736T>C	p.Ser246Pro	TOS4	Target Of Sbf
chrXII	493616	C	T	0/1	1/1	TYPE=snp	T	missense_variant	MODERATE	YLR189C	DBVPG6765_12G02260	c.2213G>A	p.Arg738Lys	ATG26	AuTophaGy related
chrXII	499006	G	A	0/1	1/1	TYPE=snp	A	missense_variant	MODERATE	YLR191W	DBVPG6765_12G02280	c.300G>A	p.Met100Ile	PEX13	PEroXin
chrXII	504576	T	C	0/1	1/1	TYPE=snp	C	missense_variant	MODERATE	YLR195C	DBVPG6765_12G02320	c.164A>G	p.Glu55Gly	NMT1	N-Myristoyl Transferase
chrXII	512208	C	T	0/1	1/1	TYPE=snp	T	missense_variant	MODERATE	YLR203C	DBVPG6765_12G02380	c.1190G>A	p.Arg397Lys	MSS51	Mitochondrial Splicing Suppressor
chrXII	512274	G	A	0/1	1/1	TYPE=snp	A	missense_variant	MODERATE	YLR203C	DBVPG6765_12G02380	c.1124C>T	p.Thr375Met	MSS51	Mitochondrial Splicing Suppressor
chrXII	513899	A	C	0/1	1/1	TYPE=snp	C	missense_variant	MODERATE	YLR204W	DBVPG6765_12G02390	c.193A>C	p.Ser65Arg	QRI5	Quasi-Renownless Information
chrXII	514524	G	C	0/1	1/1	TYPE=snp	C	missense_variant	MODERATE	YLR205C	DBVPG6765_12G02400	c.594C>G	p.Phe198Leu	HMX1	HeMe oXygenase
chrXII	514790	A	G	0/1	1/1	TYPE=snp	G	missense_variant	MODERATE	YLR205C	DBVPG6765_12G02400	c.328T>C	p.Tyr110His	HMX1	HeMe oXygenase
chrXII	520403	T	C	0/1	1/1	TYPE=snp	C	missense_variant	MODERATE	YLR207W	DBVPG6765_12G02420	c.2173T>C	p.Tyr725His	HRD3	HMG-coA Reductase Degradation
chrXII	520701	T	C	0/1	0/0	TYPE=snp	C	missense_variant	MODERATE	YLR207W	DBVPG6765_12G02420	c.2471T>C	p.Leu824Pro	HRD3	HMG-coA Reductase Degradation
chrXII	531380	G	A	0/1	1/1	TYPE=snp	A	missense_variant	MODERATE	YLR214W	DBVPG6765_12G02490	c.1360G>A	p.Ala454Thr	FRE1	Ferric REductase
chrXII	531486	A	G	0/1	1/1	TYPE=snp	G	missense_variant	MODERATE	YLR214W	DBVPG6765_12G02490	c.1466A>G	p.Asp489Gly	FRE1	Ferric REductase
chrXII	534518	G	C	0/1	1/1	TYPE=snp	C	missense_variant	MODERATE	YLR216C	DBVPG6765_12G02510	c.146C>G	p.Thr49Ser	CPR6	Cyclosporin-sensitive Proline Rotamase
chrXII	536038	G	C	0/1	1/1	TYPE=snp	C	missense_variant	MODERATE	YLR219W	DBVPG6765_12G02530	c.436G>C	p.Gly146Arg	MSC3	Meiotic Sister-Chromatid recombination
chrXII	541201	T	G	0/1	1/1	TYPE=snp	G	missense_variant	MODERATE	YLR222C	DBVPG6765_12G02560	c.2023A>C	p.Lys675Gln	UTP13	U Three Protein
chrXII	542232	G	A	0/1	1/1	TYPE=snp	A	missense_variant	MODERATE	YLR222C	DBVPG6765_12G02560	c.992C>T	p.Ser331Leu	UTP13	U Three Protein
chrXII	546535	T	A	0/1	1/1	TYPE=snp	A	missense_variant	MODERATE	YLR223C	DBVPG6765_12G02570	c.408A>T	p.Glu136Asp	IFH1	Interacts with Fork Head
chrXII	551016	TA	TG	0/1	1/1	TYPE=snp	TG	missense_variant	MODERATE	YLR226W	DBVPG6765_12G02600	c.210A>G	p.Ile70Met	BUR2	Bypass UAS Requirement
chrXII	559755	C	T	0/1	1/1	TYPE=snp	T	missense_variant	MODERATE	YLR229C	DBVPG6765_12G02630	c.565G>A	p.Ala189Thr	CDC42	Cell Division Cycle
chrXII	562421	T	C	0/1	0/0	TYPE=snp	C	missense_variant	MODERATE	YLR231C	DBVPG6765_12G02640	c.232A>G	p.Arg78Gly	BNA5	Biosynthesis of Nicotinic Acid
chrXII	565015	A	T	0/1	0/0	TYPE=snp	T	missense_variant	MODERATE	YLR233C	DBVPG6765_12G02650	c.42T>A	p.Phe14Leu	EST1	Ever Shorter Telomeres
chrXII	626986	C	A	0/1	0/0	TYPE=snp	A	missense_variant	MODERATE	YLR266C	DBVPG6765_12G02940	c.324G>T	p.Arg108Ser	PDR8	Pleiotropic Drug Resistance
chrXII	627952	C	G	0/1	1/1	TYPE=snp	G	missense_variant	MODERATE	YLR267W	DBVPG6765_12G02950	c.156C>G	p.Asp52Glu	BOP2	Bypass Of Pam1
chrXII	632438	T	C	0/1	0/0	TYPE=snp	C	missense_variant	MODERATE	YLR271W	DBVPG6765_12G02980	c.115T>C	p.Cys39Arg	CMG1	Cytoplasmic and Mitochondrial G-patch protein 1
chrXII	632588	C	T	0/1	0/0	TYPE=snp	T	missense_variant	MODERATE	YLR271W	DBVPG6765_12G02980	c.265C>T	p.Pro89Ser	CMG1	Cytoplasmic and Mitochondrial G-patch protein 1
chrXII	634880	A	G	0/1	0/0	TYPE=snp	G	missense_variant	MODERATE	YLR272C	DBVPG6765_12G02990	c.1913T>C	p.Ile638Thr	YCS4	Yeast Condensin Subunit
chrXII	636342	T	A	0/1	1/1	TYPE=snp	A	missense_variant	MODERATE	YLR272C	DBVPG6765_12G02990	c.451A>T	p.Ser151Cys	YCS4	Yeast Condensin Subunit
chrXII	639539	G	C	0/1	1/1	TYPE=snp	C	missense_variant	MODERATE	YLR273C	DBVPG6765_12G03000	c.1426C>G	p.Gln476Glu	PIG1	Protein Interacting with Gsy2p
chrXII	650979	G	A	0/1	1/1	TYPE=snp	A	missense_variant	MODERATE	YLR278C	DBVPG6765_12G03050	c.2987C>T	p.Thr996Ile	0	0
chrXII	655662	A	G	0/1	1/1	TYPE=snp	G	missense_variant	MODERATE	YLR283W	DBVPG6765_12G03070	c.542A>G	p.His181Arg	PUT7	Proline UTilization
chrXII	658502	T	C	0/1	1/1	TYPE=snp	C	missense_variant	MODERATE	YLR286C	DBVPG6765_12G03100	c.1540A>G	p.Asn514Asp	CTS1	ChiTinaSe
chrXII	674712	T	C	0/1	0/0	TYPE=snp	C	missense_variant	MODERATE	YLR298C	DBVPG6765_12G03200	c.584A>G	p.Asn195Ser	YHC1	Yeast Homolog of human U1C
chrXII	691954	C	T	0/1	0/0	TYPE=snp	T	missense_variant	MODERATE	YLR305C	DBVPG6765_12G03260	c.1789G>A	p.Ala597Thr	STT4	STaurosporine and Temperature sensitive
chrXII	700216	G	A	0/1	0/0	TYPE=snp	A	missense_variant	MODERATE	YLR309C	DBVPG6765_12G03310	c.1433C>T	p.Thr478Ile	IMH1	shares with Integrins and Myosins significant Homology
chrXII	700288	C	T	0/1	0/0	TYPE=snp	T	missense_variant	MODERATE	YLR309C	DBVPG6765_12G03310	c.1361G>A	p.Ser454Asn	IMH1	shares with Integrins and Myosins significant Homology
chrXII	717438	A	G	0/1	1/1	TYPE=snp	G	missense_variant	MODERATE	YLR318W	DBVPG6765_12G03380	c.1037A>G	p.Asp346Gly	EST2	Ever Shorter Telomeres
chrXII	719383	C	T	0/1	0/0	TYPE=snp	T	missense_variant	MODERATE	YLR319C	DBVPG6765_12G03390	c.2158G>A	p.Asp720Asn	BUD6	BUD site selection
chrXII	724092	C	G	0/1	1/1	TYPE=snp	G	missense_variant	MODERATE	YLR320W	DBVPG6765_12G03400	c.2293C>G	p.Gln765Glu	MMS22	Methyl MethaneSulfonate sensitivity
chrXII	726139	C	T	0/1	0/0	TYPE=snp	T	missense_variant	MODERATE	YLR320W	DBVPG6765_12G03400	c.4340C>T	p.Pro1447Leu	MMS22	Methyl MethaneSulfonate sensitivity
chrXII	729877	A	C	0/1	1/1	TYPE=snp	C	missense_variant	MODERATE	YLR324W	DBVPG6765_12G03430	c.802A>C	p.Lys268Gln	PEX30	PEroXisome related
chrXII	733204	G	T	0/1	0/0	TYPE=snp	T	missense_variant	MODERATE	YLR327C	DBVPG6765_12G03460	c.45C>A	p.Asn15Lys	TMA10	Translation Machinery Associated
chrXII	753732	G	C	0/1	0/0	TYPE=snp	C	missense_variant	MODERATE	YLR335W	DBVPG6765_12G03520	c.562G>C	p.Val188Leu	NUP2	NUclear Pore
chrXII	754273	C	A	0/1	1/1	TYPE=snp	A	missense_variant	MODERATE	YLR335W	DBVPG6765_12G03520	c.1103C>A	p.Ser368Tyr	NUP2	NUclear Pore
chrXII	762480	G	A	0/1	0/0	TYPE=snp	A	missense_variant	MODERATE	YLR340W	DBVPG6765_12G03550	c.857G>A	p.Gly286Asp	RPP0	Ribosomal Protein P0
chrXII	763441	C	G	0/1	0/0	TYPE=snp	G	missense_variant	MODERATE	YLR341W	DBVPG6765_12G03560	c.321C>G	p.Asn107Lys	SPO77	SPOrulation
chrXII	763782	T	C	0/1	0/0	TYPE=snp	C	missense_variant	MODERATE	YLR341W	DBVPG6765_12G03560	c.662T>C	p.Leu221Ser	SPO77	SPOrulation
chrXII	777199	C	G	0/1	0/0	TYPE=snp	G	missense_variant	MODERATE	YLR345W	DBVPG6765_12G03600	c.281C>G	p.Thr94Arg	0	0
chrXII	778921	A	G	0/1	1/1	TYPE=snp	G	missense_variant	MODERATE	YLR346C	DBVPG6765_12G03610	c.80T>C	p.Val27Ala	CIS1	CItrinin Sensitive knockout
chrXII	778972	C	T	0/1	1/1	TYPE=snp	T	missense_variant	MODERATE	YLR346C	DBVPG6765_12G03610	c.29G>A	p.Gly10Glu	CIS1	CItrinin Sensitive knockout
chrXII	783862	A	C	0/1	1/1	TYPE=snp	C	missense_variant	MODERATE	YLR348C	DBVPG6765_12G03630	c.364T>G	p.Ser122Ala	DIC1	DIcarboxylate Carrier
chrXII	785109	C	T	0/1	1/1	TYPE=snp	T	missense_variant	MODERATE	YLR350W	DBVPG6765_12G03640	c.25C>T	p.Pro9Ser	ORM2	0
chrXII	792505	G	T	0/1	0/0	TYPE=snp	T	missense_variant	MODERATE	YLR353W	DBVPG6765_12G03670	c.1802G>T	p.Arg601Leu	BUD8	BUD site selection
chrXII	794495	T	C	0/1	0/0	TYPE=snp	C	missense_variant	MODERATE	YLR355C	DBVPG6765_12G03690	c.1118A>G	p.Asp373Gly	ILV5	IsoLeucine-plus-Valine requiring
chrXII	804338	G	C	0/1	1/1	TYPE=snp	C	missense_variant	MODERATE	YLR361C	DBVPG6765_12G03730	c.1168C>G	p.Leu390Val	DCR2	Dose-dependent Cell cycle Regulator
chrXII	804353	C	T	0/1	1/1	TYPE=snp	T	missense_variant	MODERATE	YLR361C	DBVPG6765_12G03730	c.1153G>A	p.Asp385Asn	DCR2	Dose-dependent Cell cycle Regulator
chrXII	807965	A	C	0/1	1/1	TYPE=snp	C	missense_variant	MODERATE	YLR362W	DBVPG6765_12G03750	c.1752A>C	p.Lys584Asn	STE11	STErile
chrXII	808150	C	A	0/1	0/0	TYPE=snp	A	missense_variant	MODERATE	YLR362W	DBVPG6765_12G03750	c.1937C>A	p.Ala646Asp	STE11	STErile
chrXII	808347	G	A	0/1	1/1	TYPE=snp	A	missense_variant	MODERATE	YLR362W	DBVPG6765_12G03750	c.2134G>A	p.Gly712Ser	STE11	STErile
chrXII	814981	G	A	0/1	1/1	TYPE=snp	A	missense_variant	MODERATE	YLR368W	DBVPG6765_12G03790	c.1066G>A	p.Asp356Asn	MDM30	Mitochondrial Distribution and Morphology
chrXII	819097	G	A	0/1	1/1	TYPE=snp	A	missense_variant	MODERATE	YLR371W	DBVPG6765_12G03820	c.7G>A	p.Glu3Lys	ROM2	RhO1 Multicopy suppressor
chrXII	821996	C	T	0/1	0/0	TYPE=snp	T	missense_variant	MODERATE	YLR371W	DBVPG6765_12G03820	c.2906C>T	p.Thr969Met	ROM2	RhO1 Multicopy suppressor
chrXII	824671	C	T	0/1	0/0	TYPE=snp	T	missense_variant	MODERATE	YLR372W	DBVPG6765_12G03830	c.944C>T	p.Ala315Val	ELO3	fatty acid ELOngation
chrXII	827599	T	C	0/1	1/1	TYPE=snp	C	missense_variant	MODERATE	YLR373C	DBVPG6765_12G03840	c.143A>G	p.Lys48Arg	VID22	Vacuolar Import and Degradation
chrXII	828411	C	T	0/1	1/1	TYPE=snp	T	missense_variant	MODERATE	YLR375W	DBVPG6765_12G03850	c.341C>T	p.Ser114Leu	STP3	protein with similarity to Stp1p
chrXII	830130	T	G	0/1	0/0	TYPE=snp	G	missense_variant	MODERATE	YLR377C	DBVPG6765_12G03870	c.1043A>C	p.Gln348Pro	FBP1	Fructose-1,6-BisPhosphatase
chrXII	832558	C	T	0/1	1/1	TYPE=snp	T	missense_variant	MODERATE	YLR378C	DBVPG6765_12G03880	c.1001G>A	p.Gly334Asp	SEC61	SECretory
chrXII	842248	G	A	0/1	0/0	TYPE=snp	A	missense_variant	MODERATE	YLR383W	DBVPG6765_12G03920	c.581G>A	p.Gly194Asp	SMC6	Structural Maintenance of Chromosomes
chrXII	842907	G	T	0/1	0/0	TYPE=snp	T	missense_variant	MODERATE	YLR383W	DBVPG6765_12G03920	c.1240G>T	p.Val414Leu	SMC6	Structural Maintenance of Chromosomes
chrXII	843499	C	T	0/1	0/0	TYPE=snp	T	missense_variant	MODERATE	YLR383W	DBVPG6765_12G03920	c.1832C>T	p.Thr611Ile	SMC6	Structural Maintenance of Chromosomes
chrXII	844098	T	A	0/1	1/1	TYPE=snp	A	missense_variant	MODERATE	YLR383W	DBVPG6765_12G03920	c.2431T>A	p.Ser811Thr	SMC6	Structural Maintenance of Chromosomes
chrXII	847476	G	A	0/1	0/0	TYPE=snp	A	missense_variant	MODERATE	YLR384C	DBVPG6765_12G03930	c.1805C>T	p.Ala602Val	IKI3	Insensitive to KIller toxin
chrXII	853798	T	C	0/1	0/0	TYPE=snp	C	missense_variant	MODERATE	YLR387C	DBVPG6765_12G03960	c.256A>G	p.Lys86Glu	REH1	REI1 Homolog
chrXII	859507	T	A	0/1	0/0	TYPE=snp	A	missense_variant	MODERATE	YLR390W	DBVPG6765_12G03990	c.62T>A	p.Ile21Asn	ECM19	ExtraCellular Mutant
chrXII	864957	C	T	0/1	1/1	TYPE=snp	T	missense_variant	MODERATE	YLR394W	DBVPG6765_12G04030	c.628C>T	p.Pro210Ser	CST9	Chromosome STability
chrXII	865165	A	T	0/1	0/0	TYPE=snp	T	missense_variant	MODERATE	YLR394W	DBVPG6765_12G04030	c.836A>T	p.Asn279Ile	CST9	Chromosome STability
chrXII	870141	T	C	0/1	1/1	TYPE=snp	C	missense_variant	MODERATE	YLR397C	DBVPG6765_12G04060	c.1132A>G	p.Ser378Gly	AFG2	ATPase Family Gene
chrXII	872090	C	T	0/1	1/1	TYPE=snp	T	missense_variant	MODERATE	YLR398C	DBVPG6765_12G04070	c.3308G>A	p.Gly1103Glu	SKI2	SuperKIller
chrXII	876842	C	G	0/1	1/1	TYPE=snp	G	missense_variant	MODERATE	YLR399C	DBVPG6765_12G04080	c.1133G>C	p.Arg378Thr	BDF1	BromoDomain Factor
chrXII	880020	T	C	0/1	0/0	TYPE=snp	C	missense_variant	MODERATE	YLR401C	DBVPG6765_12G04090	c.806A>G	p.Gln269Arg	DUS3	DihydroUridine Synthase
chrXII	881964	C	G	0/1	1/1	TYPE=snp	G	missense_variant	MODERATE	YLR403W	DBVPG6765_12G04100	c.20C>G	p.Thr7Ser	SFP1	Split Finger Protein
chrXII	882797	G	A	0/1	1/1	TYPE=snp	A	missense_variant	MODERATE	YLR403W	DBVPG6765_12G04100	c.853G>A	p.Gly285Ser	SFP1	Split Finger Protein
chrXII	922930	G	T	0/1	1/1	TYPE=snp	T	missense_variant	MODERATE	YLR423C	DBVPG6765_12G04280	c.991C>A	p.Leu331Ile	ATG17	AuTophaGy related
chrXII	924503	A	G	0/1	1/1	TYPE=snp	G	missense_variant	MODERATE	YLR424W	DBVPG6765_12G04290	c.359A>G	p.Asp120Gly	SPP382	Suppressor of PrP38 #2
chrXII	925324	A	G	0/1	1/1	TYPE=snp	G	missense_variant	MODERATE	YLR424W	DBVPG6765_12G04290	c.1180A>G	p.Ile394Val	SPP382	Suppressor of PrP38 #2
chrXII	925695	G	A	0/1	1/1	TYPE=snp	A	missense_variant	MODERATE	YLR424W	DBVPG6765_12G04290	c.1551G>A	p.Met517Ile	SPP382	Suppressor of PrP38 #2
chrXII	925723	A	G	0/1	1/1	TYPE=snp	G	missense_variant	MODERATE	YLR424W	DBVPG6765_12G04290	c.1579A>G	p.Ile527Val	SPP382	Suppressor of PrP38 #2
chrXII	932254	T	A	0/1	1/1	TYPE=snp	A	missense_variant	MODERATE	YLR425W	DBVPG6765_12G04300	c.3576T>A	p.Ser1192Arg	TUS1	TOR Unique function Suppressor
chrXII	936901	G	A	0/1	0/0	TYPE=snp	A	missense_variant	MODERATE	YLR429W	DBVPG6765_12G04330	c.340G>A	p.Asp114Asn	CRN1	CoRoNin
chrXII	943053	G	C	0/1	1/1	TYPE=snp	C	missense_variant	MODERATE	YLR430W	DBVPG6765_12G04340	c.3835G>C	p.Glu1279Gln	SEN1	Splicing ENdonuclease
chrXII	946344	T	C	0/1	0/0	TYPE=snp	C	missense_variant	MODERATE	YLR431C	DBVPG6765_12G04350	c.1145A>G	p.His382Arg	ATG23	AuTophaGy related
chrXII	954489	G	A	0/1	0/0	TYPE=snp	A	missense_variant	MODERATE	YLR436C	DBVPG6765_12G04390	c.2542C>T	p.Pro848Ser	ECM30	ExtraCellular Mutant
chrXII	957737	CTGTTGTTGTTGTTGTTGTTGTTGTTGA	CTGTTGTTGTTGTTGTTGTTGA	0/1	0/0	TYPE=del	CTGTTGTTGTTGTTGTTGTTGA	conservative_inframe_deletion	MODERATE	YLR437C	DBVPG6765_12G04400	c.52_57delCAACAA	p.Gln18_Gln19del	DIF1	Damage-regulated Import Facilitator
chrXII	958602	G	A	0/1	0/0	TYPE=snp	A	missense_variant	MODERATE	YLR438W	DBVPG6765_12G04410	c.307G>A	p.Ala103Thr	CAR2	Catabolism of ARginine
chrXII	966862	C	G	0/1	0/0	TYPE=snp	G	missense_variant	MODERATE	YLR442C	DBVPG6765_12G04460	c.1193G>C	p.Gly398Ala	SIR3	Silent Information Regulator
chrXII	967142	C	T	0/1	0/0	TYPE=snp	T	missense_variant	MODERATE	YLR442C	DBVPG6765_12G04460	c.913G>A	p.Glu305Lys	SIR3	Silent Information Regulator
chrXII	968011	A	G	0/1	0/0	TYPE=snp	G	missense_variant	MODERATE	YLR442C	DBVPG6765_12G04460	c.44T>C	p.Ile15Thr	SIR3	Silent Information Regulator
chrXII	969051	T	A	0/1	0/0	TYPE=snp	A	missense_variant	MODERATE	YLR443W	DBVPG6765_12G04470	c.624T>A	p.Phe208Leu	ECM7	ExtraCellular Mutant
chrXII	969347	G	A	0/1	0/0	TYPE=snp	A	missense_variant	MODERATE	YLR443W	DBVPG6765_12G04470	c.920G>A	p.Cys307Tyr	ECM7	ExtraCellular Mutant
chrXII	969603	G	C	0/1	0/0	TYPE=snp	C	missense_variant	MODERATE	YLR443W	DBVPG6765_12G04470	c.1176G>C	p.Lys392Asn	ECM7	ExtraCellular Mutant
chrXII	970106	T	G	0/1	0/0	TYPE=snp	G	missense_variant	MODERATE	YLR445W	DBVPG6765_12G04480	c.115T>G	p.Phe39Val	GMC2	Grand Meiotic recombination Cluster
chrXII	970312	A	C	0/1	0/0	TYPE=snp	C	missense_variant	MODERATE	YLR445W	DBVPG6765_12G04480	c.321A>C	p.Lys107Asn	GMC2	Grand Meiotic recombination Cluster
chrXII	975381	A	T	0/1	1/1	TYPE=snp	T	missense_variant	MODERATE	YLR448W	DBVPG6765_12G04510	c.330A>T	p.Lys110Asn	RPL6B	Ribosomal Protein of the Large subunit
chrXII	995084	A	G	0/1	1/1	TYPE=snp	G	missense_variant	MODERATE	YLR454W	DBVPG6765_12G04570	c.5269A>G	p.Ser1757Gly	FMP27	Found in Mitochondrial Proteome
chrXIII	16104	G	A	0/1	1/1	TYPE=snp	A	missense_variant	MODERATE	YML128C	DBVPG6765_13G00060	c.271C>T	p.Pro91Ser	MSC1	Meiotic Sister-Chromatid recombination
chrXIII	17807	C	G	0/1	1/1	TYPE=snp	G	missense_variant	MODERATE	YML127W	DBVPG6765_13G00070	c.1046C>G	p.Ala349Gly	RSC9	Remodel the Structure of Chromatin
chrXIII	31058	A	G	0/1	0/0	TYPE=snp	G	missense_variant	MODERATE	YML119W	DBVPG6765_13G00140	c.794A>G	p.Lys265Arg	0	0
chrXIII	33012	A	T	0/1	1/1	TYPE=snp	T	missense_variant	MODERATE	YML118W	DBVPG6765_13G00150	c.1025A>T	p.Asp342Val	NGL3	0
chrXIII	33948	G	A	0/1	0/0	TYPE=snp	A	missense_variant	MODERATE	YML117W	DBVPG6765_13G00160	c.47G>A	p.Arg16His	NAB6	Nucleic Acid Binding protein
chrXIII	36773	A	G	0/1	1/1	TYPE=snp	G	missense_variant	MODERATE	YML117W	DBVPG6765_13G00160	c.2872A>G	p.Arg958Gly	NAB6	Nucleic Acid Binding protein
chrXIII	37136	A	G	0/1	1/1	TYPE=snp	G	missense_variant	MODERATE	YML117W	DBVPG6765_13G00160	c.3235A>G	p.Lys1079Glu	NAB6	Nucleic Acid Binding protein
chrXIII	42870	A	G	0/1	0/0	TYPE=snp	G	missense_variant	MODERATE	YML114C	DBVPG6765_13G00190	c.410T>C	p.Leu137Pro	TAF8	TATA binding protein-Associated Factor
chrXIII	47269	C	G	0/1	1/1	TYPE=snp	G	missense_variant	MODERATE	YML111W	DBVPG6765_13G00220	c.625C>G	p.Pro209Ala	BUL2	Binds Ubiquitin Ligase
chrXIII	55069	A	G	0/1	0/0	TYPE=snp	G	missense_variant	MODERATE	YML107C	DBVPG6765_13G00260	c.1067T>C	p.Leu356Ser	PML39	Pre-mRNA Leakage
chrXIII	55390	A	C	0/1	1/1	TYPE=snp	C	missense_variant	MODERATE	YML107C	DBVPG6765_13G00260	c.746T>G	p.Ile249Arg	PML39	Pre-mRNA Leakage
chrXIII	57727	T	C	0/1	1/1	TYPE=snp	C	missense_variant	MODERATE	YML105C	DBVPG6765_13G00280	c.671A>G	p.Lys224Arg	SEC65	SECretory
chrXIII	65636	CTGTTGTTGTTGTTGTTGTTGTTTGA	CTGTTGTTGTTGTTGTTGTTTGA	0/1	1/1	TYPE=del	CTGTTGTTGTTGTTGTTGTTTGA	conservative_inframe_deletion	MODERATE	YML103C	DBVPG6765_13G00300	c.1595_1597delAAC	p.Gln533del	NUP188	NUclear Pore
chrXIII	66524	G	C	0/1	1/1	TYPE=snp	C	missense_variant	MODERATE	YML103C	DBVPG6765_13G00300	c.729C>G	p.Asn243Lys	NUP188	NUclear Pore
chrXIII	68725	A	G	0/1	1/1	TYPE=snp	G	missense_variant	MODERATE	YML102W	DBVPG6765_13G00310	c.728A>G	p.Asp243Gly	CAC2	Chromatin Assembly Complex
chrXIII	68854	T	C	0/1	0/0	TYPE=snp	C	missense_variant	MODERATE	YML102W	DBVPG6765_13G00310	c.857T>C	p.Val286Ala	CAC2	Chromatin Assembly Complex
chrXIII	75263	A	G	0/1	0/0	TYPE=snp	G	missense_variant	MODERATE	YML099C	DBVPG6765_13G00340	c.1483T>C	p.Ser495Pro	ARG81	ARGinine requiring
chrXIII	75478	A	T	0/1	0/0	TYPE=snp	T	missense_variant	MODERATE	YML099C	DBVPG6765_13G00340	c.1268T>A	p.Phe423Tyr	ARG81	ARGinine requiring
chrXIII	75569	C	T	0/1	0/0	TYPE=snp	T	missense_variant	MODERATE	YML099C	DBVPG6765_13G00340	c.1177G>A	p.Ala393Thr	ARG81	ARGinine requiring
chrXIII	75575	C	T	0/1	0/0	TYPE=snp	T	missense_variant	MODERATE	YML099C	DBVPG6765_13G00340	c.1171G>A	p.Gly391Ser	ARG81	ARGinine requiring
chrXIII	76724	G	C	0/1	0/0	TYPE=snp	C	missense_variant	MODERATE	YML099C	DBVPG6765_13G00340	c.22C>G	p.Arg8Gly	ARG81	ARGinine requiring
chrXIII	77382	GAGT	CAGC	0/1	0/0	TYPE=complex	CAGC	missense_variant	MODERATE	YML098W	DBVPG6765_13G00350	c.410_413delGAGTinsCAGC	p.GlyVal137AlaAla	TAF13	TATA binding protein-Associated Factor
chrXIII	78242	C	T	0/1	1/1	TYPE=snp	T	missense_variant	MODERATE	YML097C	DBVPG6765_13G00360	c.1153G>A	p.Ala385Thr	VPS9	Vacuolar Protein Sorting
chrXIII	78453	T	A	0/1	1/1	TYPE=snp	A	missense_variant	MODERATE	YML097C	DBVPG6765_13G00360	c.942A>T	p.Glu314Asp	VPS9	Vacuolar Protein Sorting
chrXIII	79279	T	C	0/1	0/0	TYPE=snp	C	missense_variant	MODERATE	YML097C	DBVPG6765_13G00360	c.116A>G	p.Lys39Arg	VPS9	Vacuolar Protein Sorting
chrXIII	79373	C	G	0/1	0/0	TYPE=snp	G	missense_variant	MODERATE	YML097C	DBVPG6765_13G00360	c.22G>C	p.Glu8Gln	VPS9	Vacuolar Protein Sorting
chrXIII	79653	C	T	0/1	0/0	TYPE=snp	T	missense_variant	MODERATE	YML096W	DBVPG6765_13G00370	c.40C>T	p.His14Tyr	0	0
chrXIII	83122	A	C	0/1	0/0	TYPE=snp	C	missense_variant	MODERATE	YML093W	DBVPG6765_13G00390	c.328A>C	p.Lys110Gln	UTP14	U Three Protein
chrXIII	84562	A	C	0/1	1/1	TYPE=snp	C	missense_variant	MODERATE	YML093W	DBVPG6765_13G00390	c.1768A>C	p.Lys590Gln	UTP14	U Three Protein
chrXIII	86851	T	A	0/1	0/0	TYPE=snp	A	missense_variant	MODERATE	YML091C	DBVPG6765_13G00410	c.3583A>T	p.Arg1195Trp	RPM2	RNase P Mitochondrial
chrXIII	87420	C	A	0/1	0/0	TYPE=snp	A	missense_variant	MODERATE	YML091C	DBVPG6765_13G00410	c.3014G>T	p.Arg1005Met	RPM2	RNase P Mitochondrial
chrXIII	95832	C	G	0/1	0/0	TYPE=snp	G	missense_variant	MODERATE	YML086C	DBVPG6765_13G00450	c.1249G>C	p.Ala417Pro	ALO1	D-Arabinono-1,4-Lactone Oxidase
chrXIII	95945	G	T	0/1	1/1	TYPE=snp	T	missense_variant	MODERATE	YML086C	DBVPG6765_13G00450	c.1136C>A	p.Pro379His	ALO1	D-Arabinono-1,4-Lactone Oxidase
chrXIII	100391	G	A	0/1	0/0	TYPE=snp	A	missense_variant	MODERATE	YML083C	DBVPG6765_13G00470	c.367C>T	p.Pro123Ser	0	0
chrXIII	100520	C	T	0/1	1/1	TYPE=snp	T	missense_variant	MODERATE	YML083C	DBVPG6765_13G00470	c.238G>A	p.Asp80Asn	0	0
chrXIII	100717	A	G	0/1	0/0	TYPE=snp	G	missense_variant	MODERATE	YML083C	DBVPG6765_13G00470	c.41T>C	p.Val14Ala	0	0
chrXIII	106314	A	G	0/1	0/0	TYPE=snp	G	missense_variant	MODERATE	YML081W	DBVPG6765_13G00500	c.1832A>G	p.Asp611Gly	TDA9	Topoisomerase I Damage Affected
chrXIII	120845	A	T	0/1	0/0	TYPE=snp	T	missense_variant	MODERATE	YML074C	DBVPG6765_13G00570	c.189T>A	p.Asp63Glu	FPR3	Fk 506-sensitive Proline Rotamase
chrXIII	125389	G	T	0/1	1/1	TYPE=snp	T	missense_variant	MODERATE	YML072C	DBVPG6765_13G00590	c.3691C>A	p.His1231Asn	TCB3	Three Calcium and lipid Binding domains (TriCalBin)
chrXIII	130805	C	G	0/1	0/0	TYPE=snp	G	missense_variant	MODERATE	YML071C	DBVPG6765_13G00600	c.480G>C	p.Glu160Asp	COG8	Conserved Oligomeric Golgi complex
chrXIII	138987	G	C	0/1	1/1	TYPE=snp	C	missense_variant	MODERATE	YML067C	DBVPG6765_13G00640	c.829C>G	p.Pro277Ala	ERV41	ER Vesicle
chrXIII	145247	T	C	0/1	0/0	TYPE=snp	C	missense_variant	MODERATE	YML064C	DBVPG6765_13G00670	c.325A>G	p.Ser109Gly	TEM1	TErmination of M phase
chrXIII	164787	G	C	0/1	1/1	TYPE=snp	C	missense_variant	MODERATE	YML055W	DBVPG6765_13G00770	c.308G>C	p.Arg103Thr	SPC2	Signal Peptidase Complex
chrXIII	168701	T	G	0/1	0/0	TYPE=snp	G	missense_variant	MODERATE	YML053C	DBVPG6765_13G00790	c.399A>C	p.Leu133Phe	0	0
chrXIII	168720	T	C	0/1	0/0	TYPE=snp	C	missense_variant	MODERATE	YML053C	DBVPG6765_13G00790	c.380A>G	p.His127Arg	0	0
chrXIII	174324	T	A	0/1	0/0	TYPE=snp	A	missense_variant	MODERATE	YML049C	DBVPG6765_13G00830	c.3326A>T	p.Tyr1109Phe	RSE1	RNA Splicing and ER-to-Golgi transport
chrXIII	175278	T	C	0/1	1/1	TYPE=snp	C	missense_variant	MODERATE	YML049C	DBVPG6765_13G00830	c.2372A>G	p.Glu791Gly	RSE1	RNA Splicing and ER-to-Golgi transport
chrXIII	175455	C	G	0/1	1/1	TYPE=snp	G	missense_variant	MODERATE	YML049C	DBVPG6765_13G00830	c.2195G>C	p.Arg732Thr	RSE1	RNA Splicing and ER-to-Golgi transport
chrXIII	176493	C	G	0/1	0/0	TYPE=snp	G	missense_variant	MODERATE	YML049C	DBVPG6765_13G00830	c.1157G>C	p.Gly386Ala	RSE1	RNA Splicing and ER-to-Golgi transport
chrXIII	177621	A	C	0/1	0/0	TYPE=snp	C	missense_variant	MODERATE	YML049C	DBVPG6765_13G00830	c.29T>G	p.Val10Gly	RSE1	RNA Splicing and ER-to-Golgi transport
chrXIII	182528	G	T	0/1	1/1	TYPE=snp	T	missense_variant	MODERATE	YML046W	DBVPG6765_13G00860	c.1704G>T	p.Trp568Cys	PRP39	Pre-mRNA Processing
chrXIII	187851	A	G	0/1	0/0	TYPE=snp	G	missense_variant	MODERATE	YML042W	DBVPG6765_13G00880	c.1252A>G	p.Met418Val	CAT2	Carnitine AcetylTransferase
chrXIII	191946	C	T	0/1	1/1	TYPE=snp	T	missense_variant	MODERATE	YML038C	DBVPG6765_13G00900	c.193G>A	p.Val65Met	YMD8	0
chrXIII	199047	A	G	0/1	1/1	TYPE=snp	G	missense_variant	MODERATE	YML034W	DBVPG6765_13G00940	c.1489A>G	p.Asn497Asp	SRC1	Spliced mRNA and Cell cycle regulated gene
chrXIII	220365	G	T	0/1	1/1	TYPE=snp	T	missense_variant	MODERATE	YML020W	DBVPG6765_13G01060	c.1188G>T	p.Lys396Asn	0	0
chrXIII	223823	C	T	0/1	1/1	TYPE=snp	T	missense_variant	MODERATE	YML018C	DBVPG6765_13G01080	c.166G>A	p.Ala56Thr	0	0
chrXIII	230173	G	C	0/1	1/1	TYPE=snp	C	missense_variant	MODERATE	YML015C	DBVPG6765_13G01110	c.877C>G	p.Leu293Val	TAF11	TATA binding protein-Associated Factor
chrXIII	230814	A	G	0/1	0/0	TYPE=snp	G	missense_variant	MODERATE	YML015C	DBVPG6765_13G01110	c.236T>C	p.Leu79Pro	TAF11	TATA binding protein-Associated Factor
chrXIII	280033	C	T	0/1	0/0	TYPE=snp	T	missense_variant	MODERATE	YMR012W	DBVPG6765_13G01360	c.857C>T	p.Pro286Leu	CLU1	CLUstered mitochondria
chrXIII	281661	G	A	0/1	0/0	TYPE=snp	A	missense_variant	MODERATE	YMR012W	DBVPG6765_13G01360	c.2485G>A	p.Gly829Ser	CLU1	CLUstered mitochondria
chrXIII	281974	A	G	0/1	0/0	TYPE=snp	G	missense_variant	MODERATE	YMR012W	DBVPG6765_13G01360	c.2798A>G	p.Lys933Arg	CLU1	CLUstered mitochondria
chrXIII	281981	A	T	0/1	0/0	TYPE=snp	T	missense_variant	MODERATE	YMR012W	DBVPG6765_13G01360	c.2805A>T	p.Gln935His	CLU1	CLUstered mitochondria
chrXIII	282978	A	G	0/1	1/1	TYPE=snp	G	missense_variant	MODERATE	YMR012W	DBVPG6765_13G01360	c.3802A>G	p.Thr1268Ala	CLU1	CLUstered mitochondria
chrXIII	284331	C	A	0/1	0/0	TYPE=snp	A	missense_variant	MODERATE	YMR013C	DBVPG6765_13G01370	c.451G>T	p.Ala151Ser	SEC59	SECretory
chrXIII	287089	G	T	0/1	1/1	TYPE=snp	T	missense_variant	MODERATE	YMR014W	DBVPG6765_13G01380	c.177G>T	p.Glu59Asp	BUD22	BUD site selection
chrXIII	287127	C	T	0/1	1/1	TYPE=snp	T	missense_variant	MODERATE	YMR014W	DBVPG6765_13G01380	c.215C>T	p.Ser72Leu	BUD22	BUD site selection
chrXIII	287169	T	C	0/1	1/1	TYPE=snp	C	missense_variant	MODERATE	YMR014W	DBVPG6765_13G01380	c.257T>C	p.Leu86Ser	BUD22	BUD site selection
chrXIII	287349	A	G	0/1	1/1	TYPE=snp	G	missense_variant	MODERATE	YMR014W	DBVPG6765_13G01380	c.437A>G	p.Gln146Arg	BUD22	BUD site selection
chrXIII	287992	A	T	0/1	0/0	TYPE=snp	T	missense_variant	MODERATE	YMR014W	DBVPG6765_13G01380	c.1080A>T	p.Glu360Asp	BUD22	BUD site selection
chrXIII	293561	C	T	0/1	0/0	TYPE=snp	T	missense_variant	MODERATE	YMR016C	DBVPG6765_13G01400	c.80G>A	p.Ser27Asn	SOK2	Suppressor Of Kinase
chrXIII	299281	T	C	0/1	0/0	TYPE=snp	C	missense_variant	MODERATE	YMR018W	DBVPG6765_13G01420	c.1028T>C	p.Val343Ala	PEX9	PEroXin
chrXIII	301097	C	T	0/1	0/0	TYPE=snp	T	missense_variant	MODERATE	YMR019W	DBVPG6765_13G01430	c.884C>T	p.Thr295Ile	STB4	Sin Three Binding protein
chrXIII	301357	T	C	0/1	0/0	TYPE=snp	C	missense_variant	MODERATE	YMR019W	DBVPG6765_13G01430	c.1144T>C	p.Phe382Leu	STB4	Sin Three Binding protein
chrXIII	301375	G	A	0/1	0/0	TYPE=snp	A	missense_variant	MODERATE	YMR019W	DBVPG6765_13G01430	c.1162G>A	p.Val388Ile	STB4	Sin Three Binding protein
chrXIII	303736	G	A	0/1	0/0	TYPE=snp	A	missense_variant	MODERATE	YMR020W	DBVPG6765_13G01440	c.314G>A	p.Gly105Glu	FMS1	Fenpropimorph-resistance Multicopy Suppressor
chrXIII	304032	G	A	0/1	0/0	TYPE=snp	A	missense_variant	MODERATE	YMR020W	DBVPG6765_13G01440	c.610G>A	p.Val204Met	FMS1	Fenpropimorph-resistance Multicopy Suppressor
chrXIII	304431	G	C	0/1	1/1	TYPE=snp	C	missense_variant	MODERATE	YMR020W	DBVPG6765_13G01440	c.1009G>C	p.Asp337His	FMS1	Fenpropimorph-resistance Multicopy Suppressor
chrXIII	308741	G	A	0/1	0/0	TYPE=snp	A	missense_variant	MODERATE	YMR023C	DBVPG6765_13G01470	c.323C>T	p.Thr108Ile	MSS1	Mitochondrial Splicing System
chrXIII	308856	C	T	0/1	1/1	TYPE=snp	T	missense_variant	MODERATE	YMR023C	DBVPG6765_13G01470	c.208G>A	p.Val70Ile	MSS1	Mitochondrial Splicing System
chrXIII	310955	C	A	0/1	1/1	TYPE=snp	A	missense_variant	MODERATE	YMR024W	DBVPG6765_13G01480	c.1037C>A	p.Thr346Lys	MRPL3	Mitochondrial Ribosomal Protein, Large subunit
chrXIII	313472	A	T	0/1	1/1	TYPE=snp	T	missense_variant	MODERATE	YMR026C	DBVPG6765_13G01500	c.8T>A	p.Phe3Tyr	PEX12	PEroXin
chrXIII	314387	A	G	0/1	1/1	TYPE=snp	G	missense_variant	MODERATE	YMR027W	DBVPG6765_13G01510	c.467A>G	p.Glu156Gly	0	0
chrXIII	315982	A	G	0/1	1/1	TYPE=snp	G	missense_variant	MODERATE	YMR028W	DBVPG6765_13G01520	c.457A>G	p.Asn153Asp	TAP42	Two A phosphatase Associated Protein
chrXIII	317293	C	T	0/1	0/0	TYPE=snp	T	missense_variant	MODERATE	YMR029C	DBVPG6765_13G01530	c.983G>A	p.Ser328Asn	FAR8	Factor ARrest
chrXIII	319721	GA	AG	0/1	0/0	TYPE=mnp	AG	missense_variant	MODERATE	YMR030W	DBVPG6765_13G01540	c.885_886delGAinsAG	p.Lys296Glu	RSF1	ReSpiration Factor
chrXIII	319799	A	G	0/1	0/0	TYPE=snp	G	missense_variant	MODERATE	YMR030W	DBVPG6765_13G01540	c.963A>G	p.Ile321Met	RSF1	ReSpiration Factor
chrXIII	320776	T	C	0/1	0/0	TYPE=snp	C	missense_variant	MODERATE	YMR031C	DBVPG6765_13G01550	c.2012A>G	p.Asn671Ser	EIS1	EISosome
chrXIII	320802	T	A	0/1	0/0	TYPE=snp	A	missense_variant	MODERATE	YMR031C	DBVPG6765_13G01550	c.1986A>T	p.Glu662Asp	EIS1	EISosome
chrXIII	321097	T	G	0/1	0/0	TYPE=snp	G	missense_variant	MODERATE	YMR031C	DBVPG6765_13G01550	c.1691A>C	p.Glu564Ala	EIS1	EISosome
chrXIII	322695	CGACGAAGTTATAG	CGACGAAGTTATAGACGAAGTTATAG	0/1	0/0	TYPE=ins	CGACGAAGTTATAGACGAAGTTATAG	conservative_inframe_insertion	MODERATE	YMR031C	DBVPG6765_13G01550	c.79_80insCTATAACTTCGT	p.Ser27_Ile28insIleThrSerSer	EIS1	EISosome
chrXIII	339485	C	T	0/1	1/1	TYPE=snp	T	missense_variant	MODERATE	YMR041C	DBVPG6765_13G01650	c.526G>A	p.Asp176Asn	ARA2	ARAbinose
chrXIII	343687	A	G	0/1	0/0	TYPE=snp	G	missense_variant	MODERATE	YMR044W	DBVPG6765_13G01680	c.269A>G	p.Glu90Gly	IOC4	Iswi One Complex
chrXIII	346595	G	T	0/1	1/1	TYPE=snp	T	missense_variant	MODERATE	YMR047C	DBVPG6765_13G01690	c.2226C>A	p.Asn742Lys	NUP116	NUclear Pore
chrXIII	348516	G	T	0/1	1/1	TYPE=snp	T	missense_variant	MODERATE	YMR047C	DBVPG6765_13G01690	c.305C>A	p.Ala102Glu	NUP116	NUclear Pore
chrXIII	350976	C	T	0/1	1/1	TYPE=snp	T	missense_variant	MODERATE	YMR049C	DBVPG6765_13G01710	c.1657G>A	p.Gly553Ser	ERB1	Eukaryotic Ribosome Biogenesis
chrXIII	362187	CAAAAAAAAAAATGC	CAAAAAAAAAATTGC	0/1	1/1	TYPE=snp	CAAAAAAAAAATTGC	missense_variant	MODERATE	YMR052W	DBVPG6765_13G01720	c.478A>T	p.Met160Leu	FAR3	Factor ARrest
chrXIII	363969	T	C	0/1	1/1	TYPE=snp	C	missense_variant	MODERATE	YMR053C	DBVPG6765_13G01730	c.1063A>G	p.Thr355Ala	STB2	Sin Three Binding protein
chrXIII	364826	C	T	0/1	0/0	TYPE=snp	T	missense_variant	MODERATE	YMR053C	DBVPG6765_13G01730	c.206G>A	p.Gly69Asp	STB2	Sin Three Binding protein
chrXIII	370340	T	C	0/1	0/0	TYPE=snp	C	missense_variant	MODERATE	YMR056C	DBVPG6765_13G01760	c.43A>G	p.Met15Val	AAC1	ADP/ATP Carrier
chrXIII	373390	T	A	0/1	1/1	TYPE=snp	A	missense_variant	MODERATE	YMR059W	DBVPG6765_13G01780	c.168T>A	p.His56Gln	SEN15	Splicing ENdonuclease
chrXIII	373505	C	T	0/1	1/1	TYPE=snp	T	missense_variant	MODERATE	YMR059W	DBVPG6765_13G01780	c.283C>T	p.Arg95Cys	SEN15	Splicing ENdonuclease
chrXIII	373835	T	A	0/1	1/1	TYPE=snp	A	missense_variant	MODERATE	YMR060C	DBVPG6765_13G01790	c.805A>T	p.Asn269Tyr	SAM37	Sorting and Assembly Machinery
chrXIII	374094	T	G	0/1	1/1	TYPE=snp	G	missense_variant	MODERATE	YMR060C	DBVPG6765_13G01790	c.546A>C	p.Glu182Asp	SAM37	Sorting and Assembly Machinery
chrXIII	376559	G	A	0/1	1/1	TYPE=snp	A	missense_variant	MODERATE	YMR061W	DBVPG6765_13G01800	c.1682G>A	p.Ser561Asn	RNA14	poly(A) mRNA metabolism
chrXIII	379855	T	C	0/1	0/0	TYPE=snp	C	missense_variant	MODERATE	YMR063W	DBVPG6765_13G01820	c.656T>C	p.Val219Ala	RIM9	Regulator of IME2
chrXIII	386029	T	A	0/1	1/1	TYPE=snp	A	missense_variant	MODERATE	YMR066W	DBVPG6765_13G01850	c.2367T>A	p.Asp789Glu	SOV1	Synthesis Of Var
chrXIII	387367	G	A	0/1	0/0	TYPE=snp	A	missense_variant	MODERATE	YMR067C	DBVPG6765_13G01860	c.329C>T	p.Pro110Leu	UBX4	UBiquitin regulatory X
chrXIII	387421	G	A	0/1	0/0	TYPE=snp	A	missense_variant	MODERATE	YMR067C	DBVPG6765_13G01860	c.275C>T	p.Thr92Met	UBX4	UBiquitin regulatory X
chrXIII	388435	G	T	0/1	0/0	TYPE=snp	T	missense_variant	MODERATE	YMR068W	DBVPG6765_13G01870	c.12G>T	p.Glu4Asp	AVO2	Adheres VOraciously (to TOR2)
chrXIII	388835	A	G	0/1	0/0	TYPE=snp	G	missense_variant	MODERATE	YMR068W	DBVPG6765_13G01870	c.412A>G	p.Met138Val	AVO2	Adheres VOraciously (to TOR2)
chrXIII	388854	C	G	0/1	1/1	TYPE=snp	G	missense_variant	MODERATE	YMR068W	DBVPG6765_13G01870	c.431C>G	p.Thr144Arg	AVO2	Adheres VOraciously (to TOR2)
chrXIII	389127	T	G	0/1	1/1	TYPE=snp	G	missense_variant	MODERATE	YMR068W	DBVPG6765_13G01870	c.704T>G	p.Val235Gly	AVO2	Adheres VOraciously (to TOR2)
chrXIII	389934	T	A	0/1	1/1	TYPE=snp	A	missense_variant	MODERATE	YMR069W	DBVPG6765_13G01880	c.106T>A	p.Phe36Ile	NAT4	N-AcetylTransferase
chrXIII	391752	T	A	0/1	0/0	TYPE=snp	A	missense_variant	MODERATE	YMR070W	DBVPG6765_13G01890	c.480T>A	p.Phe160Leu	MOT3	Modifier of Transcription
chrXIII	392393	A	C	0/1	0/0	TYPE=snp	C	missense_variant	MODERATE	YMR070W	DBVPG6765_13G01890	c.1121A>C	p.His374Pro	MOT3	Modifier of Transcription
chrXIII	392688	C	G	0/1	0/0	TYPE=snp	G	missense_variant	MODERATE	YMR070W	DBVPG6765_13G01890	c.1416C>G	p.Asp472Glu	MOT3	Modifier of Transcription
chrXIII	395370	A	G	0/1	1/1	TYPE=snp	G	missense_variant	MODERATE	YMR074C	DBVPG6765_13G01930	c.215T>C	p.Val72Ala	SDD2	Suppressor of Degenerative Death
chrXIII	400247	C	T	0/1	1/1	TYPE=snp	T	missense_variant	MODERATE	YMR076C	DBVPG6765_13G01950	c.1894G>A	p.Val632Ile	PDS5	Precocious Dissociation of Sisters
chrXIII	400466	A	G	0/1	1/1	TYPE=snp	G	missense_variant	MODERATE	YMR076C	DBVPG6765_13G01950	c.1675T>C	p.Ser559Pro	PDS5	Precocious Dissociation of Sisters
chrXIII	406746	C	A	0/1	1/1	TYPE=snp	A	missense_variant	MODERATE	YMR078C	DBVPG6765_13G01970	c.94G>T	p.Gly32Cys	CTF18	Chromosome Transmission Fidelity
chrXIII	409107	G	T	0/1	0/0	TYPE=snp	T	missense_variant	MODERATE	YMR080C	DBVPG6765_13G01990	c.2632C>A	p.Gln878Lys	NAM7	Nuclear Accommodation of Mitochondria
chrXIII	409988	A	G	0/1	0/0	TYPE=snp	G	missense_variant	MODERATE	YMR080C	DBVPG6765_13G01990	c.1751T>C	p.Ile584Thr	NAM7	Nuclear Accommodation of Mitochondria
chrXIII	421646	G	A	0/1	1/1	TYPE=snp	A	missense_variant	MODERATE	YMR086W	DBVPG6765_13G02030	c.328G>A	p.Ala110Thr	SEG1	Stability of Eisosomes Guaranteed
chrXIII	421997	A	G	0/1	1/1	TYPE=snp	G	missense_variant	MODERATE	YMR086W	DBVPG6765_13G02030	c.679A>G	p.Ser227Gly	SEG1	Stability of Eisosomes Guaranteed
chrXIII	434705	G	C	0/1	0/0	TYPE=snp	C	missense_variant	MODERATE	YMR092C	DBVPG6765_13G02090	c.886C>G	p.Gln296Glu	AIP1	Actin Interacting Protein
chrXIII	435368	T	G	0/1	0/0	TYPE=snp	G	missense_variant	MODERATE	YMR092C	DBVPG6765_13G02090	c.223A>C	p.Ile75Leu	AIP1	Actin Interacting Protein
chrXIII	437136	G	A	0/1	0/0	TYPE=snp	A	missense_variant	MODERATE	YMR093W	DBVPG6765_13G02100	c.1010G>A	p.Arg337His	UTP15	U Three Protein
chrXIII	440572	G	A	0/1	0/0	TYPE=snp	A	missense_variant	MODERATE	YMR096W	DBVPG6765_13G02130	c.53G>A	p.Gly18Asp	SNZ1	SNooZe
chrXIII	443319	T	A	0/1	1/1	TYPE=snp	A	missense_variant	MODERATE	YMR098C	DBVPG6765_13G02150	c.1403A>T	p.Glu468Val	ATP25	ATPase
chrXIII	444633	C	T	0/1	1/1	TYPE=snp	T	missense_variant	MODERATE	YMR098C	DBVPG6765_13G02150	c.89G>A	p.Cys30Tyr	ATP25	ATPase
chrXIII	471938	A	G	0/1	1/1	TYPE=snp	G	missense_variant	MODERATE	YMR109W	DBVPG6765_13G02250	c.2902A>G	p.Lys968Glu	MYO5	MYOsin
chrXIII	472022	G	A	0/1	0/0	TYPE=snp	A	missense_variant	MODERATE	YMR109W	DBVPG6765_13G02250	c.2986G>A	p.Ala996Thr	MYO5	MYOsin
chrXIII	472205	A	G	0/1	0/0	TYPE=snp	G	missense_variant	MODERATE	YMR109W	DBVPG6765_13G02250	c.3169A>G	p.Thr1057Ala	MYO5	MYOsin
chrXIII	480943	A	C	0/1	1/1	TYPE=snp	C	missense_variant	MODERATE	YMR115W	DBVPG6765_13G02310	c.803A>C	p.Asp268Ala	MGR3	Mitochondrial Genome Required
chrXIII	482976	G	C	0/1	0/0	TYPE=snp	C	missense_variant	MODERATE	YMR116C	DBVPG6765_13G02320	c.150C>G	p.Asp50Glu	ASC1	Absence of growth Suppressor of Cyp1
chrXIII	485077	C	T	0/1	0/0	TYPE=snp	T	missense_variant	MODERATE	YMR118C	DBVPG6765_13G02340	c.95G>A	p.Ser32Asn	SHH3	SDH3 Homolog
chrXIII	488747	G	A	0/1	1/1	TYPE=snp	A	missense_variant	MODERATE	YMR119W	DBVPG6765_13G02350	c.1000G>A	p.Ala334Thr	ASI1	Amino acid Sensor-Independent
chrXIII	497185	T	A	0/1	0/0	TYPE=snp	A	missense_variant	MODERATE	YMR124W	DBVPG6765_13G02400	c.179T>A	p.Leu60Gln	EPO1	Endoplasmic reticulum POlarization
chrXIII	497686	C	T	0/1	0/0	TYPE=snp	T	missense_variant	MODERATE	YMR124W	DBVPG6765_13G02400	c.680C>T	p.Thr227Ile	EPO1	Endoplasmic reticulum POlarization
chrXIII	499599	T	C	0/1	0/0	TYPE=snp	C	missense_variant	MODERATE	YMR124W	DBVPG6765_13G02400	c.2593T>C	p.Ser865Pro	EPO1	Endoplasmic reticulum POlarization
chrXIII	513079	G	T	0/1	1/1	TYPE=snp	T	missense_variant	MODERATE	YMR129W	DBVPG6765_13G02450	c.2722G>T	p.Asp908Tyr	POM152	POre Membrane
chrXIII	513284	C	T	0/1	0/0	TYPE=snp	T	missense_variant	MODERATE	YMR129W	DBVPG6765_13G02450	c.2927C>T	p.Ser976Phe	POM152	POre Membrane
chrXIII	513902	G	A	0/1	1/1	TYPE=snp	A	missense_variant	MODERATE	YMR129W	DBVPG6765_13G02450	c.3545G>A	p.Gly1182Asp	POM152	POre Membrane
chrXIII	517713	T	C	0/1	1/1	TYPE=snp	C	missense_variant	MODERATE	YMR132C	DBVPG6765_13G02480	c.412A>G	p.Thr138Ala	JLP2	dnaJ-Like Protein
chrXIII	518884	C	G	0/1	1/1	TYPE=snp	G	missense_variant	MODERATE	YMR133W	DBVPG6765_13G02490	c.125C>G	p.Ala42Gly	REC114	RECombination
chrXIII	519394	G	A	0/1	1/1	TYPE=snp	A	missense_variant	MODERATE	YMR133W	DBVPG6765_13G02490	c.635G>A	p.Arg212Gln	REC114	RECombination
chrXIII	519440	C	A	0/1	1/1	TYPE=snp	A	missense_variant	MODERATE	YMR133W	DBVPG6765_13G02490	c.681C>A	p.His227Gln	REC114	RECombination
chrXIII	519474	G	C	0/1	1/1	TYPE=snp	C	missense_variant	MODERATE	YMR133W	DBVPG6765_13G02490	c.715G>C	p.Glu239Gln	REC114	RECombination
chrXIII	519535	T	C	0/1	1/1	TYPE=snp	C	missense_variant	MODERATE	YMR133W	DBVPG6765_13G02490	c.776T>C	p.Leu259Pro	REC114	RECombination
chrXIII	519683	C	G	0/1	1/1	TYPE=snp	G	missense_variant	MODERATE	YMR133W	DBVPG6765_13G02490	c.924C>G	p.His308Gln	REC114	RECombination
chrXIII	521737	T	C	0/1	0/0	TYPE=snp	C	missense_variant	MODERATE	YMR135C	DBVPG6765_13G02500	c.875A>G	p.Glu292Gly	GID8	Glucose Induced Degradation deficient
chrXIII	521815	T	C	0/1	0/0	TYPE=snp	C	missense_variant	MODERATE	YMR135C	DBVPG6765_13G02500	c.797A>G	p.Asp266Gly	GID8	Glucose Induced Degradation deficient
chrXIII	521824	G	A	0/1	0/0	TYPE=snp	A	missense_variant	MODERATE	YMR135C	DBVPG6765_13G02500	c.788C>T	p.Ala263Val	GID8	Glucose Induced Degradation deficient
chrXIII	522053	ACTGCTGCTGCTGCTGCTGCTGCTGC	ACTGCTGCTGCTGCTGCTGCTGCTGCTGCTGC	0/1	0/0	TYPE=ins	ACTGCTGCTGCTGCTGCTGCTGCTGCTGCTGC	conservative_inframe_insertion	MODERATE	YMR135C	DBVPG6765_13G02500	c.533_534insGCAGCA	p.Arg178_Gln179insGlnGln	GID8	Glucose Induced Degradation deficient
chrXIII	530842	T	C	0/1	0/0	TYPE=snp	C	missense_variant	MODERATE	YMR140W	DBVPG6765_13G02550	c.560T>C	p.Leu187Ser	SIP5	Snf1 Interacting Protein
chrXIII	531273	T	C	0/1	1/1	TYPE=snp	C	missense_variant	MODERATE	YMR140W	DBVPG6765_13G02550	c.991T>C	p.Ser331Pro	SIP5	Snf1 Interacting Protein
chrXIII	531568	G	C	0/1	0/0	TYPE=snp	C	missense_variant	MODERATE	YMR140W	DBVPG6765_13G02550	c.1286G>C	p.Arg429Thr	SIP5	Snf1 Interacting Protein
chrXIII	535296	G	A	0/1	1/1	TYPE=snp	A	missense_variant	MODERATE	YMR143W	DBVPG6765_13G02570	c.256G>A	p.Ala86Thr	RPS16A	Ribosomal Protein of the Small subunit
chrXIII	538884	G	A	0/1	1/1	TYPE=snp	A	missense_variant	MODERATE	YMR145C	DBVPG6765_13G02590	c.161C>T	p.Thr54Ile	NDE1	NADH Dehydrogenase, External
chrXIII	543697	C	G	0/1	0/0	TYPE=snp	G	missense_variant	MODERATE	YMR149W	DBVPG6765_13G02630	c.137C>G	p.Thr46Arg	SWP1	Suppressor of a WbP1 mutation
chrXIII	551384	A	G	0/1	0/0	TYPE=snp	G	missense_variant	MODERATE	YMR155W	DBVPG6765_13G02680	c.277A>G	p.Ile93Val	0	0
chrXIII	553216	C	A	0/1	0/0	TYPE=snp	A	missense_variant	MODERATE	YMR156C	DBVPG6765_13G02690	c.358G>T	p.Asp120Tyr	TPP1	Three Prime Phosphatase
chrXIII	567705	A	C	0/1	0/0	TYPE=snp	C	missense_variant	MODERATE	YMR163C	DBVPG6765_13G02760	c.1235T>G	p.Phe412Cys	INP2	INheritance of Peroxisomes
chrXIII	570753	G	C	0/1	0/0	TYPE=snp	C	missense_variant	MODERATE	YMR164C	DBVPG6765_13G02770	c.1313C>G	p.Thr438Ser	MSS11	Multicopy Suppressor of STA genes
chrXIII	571193	ATGCTGG	CTGTTGC	0/1	0/0	TYPE=complex	CTGTTGC	missense_variant	MODERATE	YMR164C	DBVPG6765_13G02770	c.867_873delCCAGCATinsGCAACAG	p.His291Gln	MSS11	Multicopy Suppressor of STA genes
chrXIII	579166	C	T	0/1	1/1	TYPE=snp	T	missense_variant	MODERATE	YMR167W	DBVPG6765_13G02800	c.1766C>T	p.Thr589Ile	MLH1	MutL Homolog
chrXIII	584756	G	C	0/1	1/1	TYPE=snp	C	missense_variant	MODERATE	YMR170C	DBVPG6765_13G02830	c.842C>G	p.Ala281Gly	ALD2	ALdehyde Dehydrogenase
chrXIII	589635	G	T	0/1	1/1	TYPE=snp	T	missense_variant	MODERATE	YMR172W	DBVPG6765_13G02850	c.1140G>T	p.Met380Ile	HOT1	High-Osmolarity-induced Transcription
chrXIII	603780	G	A	0/1	0/0	TYPE=snp	A	missense_variant	MODERATE	YMR179W	DBVPG6765_13G02920	c.1252G>A	p.Val418Met	SPT21	SuPpressor of Ty
chrXIII	603838	A	C	0/1	0/0	TYPE=snp	C	missense_variant	MODERATE	YMR179W	DBVPG6765_13G02920	c.1310A>C	p.Gln437Pro	SPT21	SuPpressor of Ty
chrXIII	604734	A	G	0/1	0/0	TYPE=snp	G	missense_variant	MODERATE	YMR179W	DBVPG6765_13G02920	c.2206A>G	p.Ile736Val	SPT21	SuPpressor of Ty
chrXIII	604747	T	G	0/1	0/0	TYPE=snp	G	missense_variant	MODERATE	YMR179W	DBVPG6765_13G02920	c.2219T>G	p.Ile740Arg	SPT21	SuPpressor of Ty
chrXIII	605110	C	T	0/1	0/0	TYPE=snp	T	missense_variant	MODERATE	YMR180C	DBVPG6765_13G02930	c.775G>A	p.Val259Ile	CTL1	Capping enzyme mRNA Triphosphatase-Like
chrXIII	607326	G	T	0/1	1/1	TYPE=snp	T	missense_variant	MODERATE	YMR182C	DBVPG6765_13G02950	c.513C>A	p.His171Gln	RGM1	0
chrXIII	626384	A	G	0/1	0/0	TYPE=snp	G	missense_variant	MODERATE	YMR190C	DBVPG6765_13G03030	c.1544T>C	p.Leu515Ser	SGS1	Slow Growth Suppressor
chrXIII	627844	G	C	0/1	0/0	TYPE=snp	C	missense_variant	MODERATE	YMR190C	DBVPG6765_13G03030	c.84C>G	p.Phe28Leu	SGS1	Slow Growth Suppressor
chrXIII	636819	TATAA	TATAATAA	0/1	1/1	TYPE=ins	TATAATAA	conservative_inframe_insertion	MODERATE	YMR195W	DBVPG6765_13G03090	c.130_132dupAAT	p.Asn44dup	ICY1	Interacting with the CYtoskeleton
chrXIII	638584	A	T	0/1	1/1	TYPE=snp	T	missense_variant	MODERATE	YMR196W	DBVPG6765_13G03100	c.851A>T	p.Glu284Val	0	0
chrXIII	680993	C	T	0/1	1/1	TYPE=snp	T	missense_variant	MODERATE	YMR215W	DBVPG6765_13G03290	c.1541C>T	p.Ala514Val	GAS3	Glycophospholipid-Anchored Surface protein
chrXIII	681482	T	C	0/1	0/0	TYPE=snp	C	missense_variant	MODERATE	YMR216C	DBVPG6765_13G03300	c.2212A>G	p.Asn738Asp	SKY1	SRPK1-like Kinase in Yeast
chrXIII	682069	C	T	0/1	0/0	TYPE=snp	T	missense_variant	MODERATE	YMR216C	DBVPG6765_13G03300	c.1625G>A	p.Ser542Asn	SKY1	SRPK1-like Kinase in Yeast
chrXIII	682273	G	T	0/1	0/0	TYPE=snp	T	missense_variant	MODERATE	YMR216C	DBVPG6765_13G03300	c.1421C>A	p.Thr474Asn	SKY1	SRPK1-like Kinase in Yeast
chrXIII	682285	T	C	0/1	0/0	TYPE=snp	C	missense_variant	MODERATE	YMR216C	DBVPG6765_13G03300	c.1409A>G	p.Asp470Gly	SKY1	SRPK1-like Kinase in Yeast
chrXIII	682334	C	T	0/1	0/0	TYPE=snp	T	missense_variant	MODERATE	YMR216C	DBVPG6765_13G03300	c.1360G>A	p.Val454Met	SKY1	SRPK1-like Kinase in Yeast
chrXIII	682625	C	G	0/1	0/0	TYPE=snp	G	missense_variant	MODERATE	YMR216C	DBVPG6765_13G03300	c.1069G>C	p.Gly357Arg	SKY1	SRPK1-like Kinase in Yeast
chrXIII	688287	T	C	0/1	0/0	TYPE=snp	C	missense_variant	MODERATE	YMR218C	DBVPG6765_13G03320	c.1255A>G	p.Lys419Glu	TRS130	TRapp Subunit
chrXIII	689053	G	T	0/1	1/1	TYPE=snp	T	missense_variant	MODERATE	YMR218C	DBVPG6765_13G03320	c.489C>A	p.Asp163Glu	TRS130	TRapp Subunit
chrXIII	689277	C	T	0/1	1/1	TYPE=snp	T	missense_variant	MODERATE	YMR218C	DBVPG6765_13G03320	c.265G>A	p.Ala89Thr	TRS130	TRapp Subunit
chrXIII	691468	A	T	0/1	1/1	TYPE=snp	T	missense_variant	MODERATE	YMR219W	DBVPG6765_13G03330	c.1682A>T	p.Gln561Leu	ESC1	Establishes Silent Chromatin
chrXIII	691830	G	T	0/1	1/1	TYPE=snp	T	missense_variant	MODERATE	YMR219W	DBVPG6765_13G03330	c.2044G>T	p.Val682Leu	ESC1	Establishes Silent Chromatin
chrXIII	694498	T	C	0/1	0/0	TYPE=snp	C	missense_variant	MODERATE	YMR219W	DBVPG6765_13G03330	c.4712T>C	p.Leu1571Pro	ESC1	Establishes Silent Chromatin
chrXIII	700725	G	A	0/1	0/0	TYPE=snp	A	missense_variant	MODERATE	YMR223W	DBVPG6765_13G03370	c.1357G>A	p.Ala453Thr	UBP8	UBiquitin-specific processing Protease
chrXIII	706064	A	C	0/1	1/1	TYPE=snp	C	missense_variant	MODERATE	YMR227C	DBVPG6765_13G03410	c.975T>G	p.Ser325Arg	TAF7	TATA binding protein-Associated Factor
chrXIII	710234	T	A	0/1	0/0	TYPE=snp	A	missense_variant	MODERATE	YMR229C	DBVPG6765_13G03430	c.3543A>T	p.Glu1181Asp	RRP5	Ribosomal RNA Processing
chrXIII	716630	G	A	0/1	1/1	TYPE=snp	A	missense_variant	MODERATE	YMR231W	DBVPG6765_13G03450	c.433G>A	p.Val145Ile	PEP5	carboxyPEPtidase Y-deficient
chrXIII	716795	T	C	0/1	0/0	TYPE=snp	C	missense_variant	MODERATE	YMR231W	DBVPG6765_13G03450	c.598T>C	p.Phe200Leu	PEP5	carboxyPEPtidase Y-deficient
chrXIII	717045	C	T	0/1	0/0	TYPE=snp	T	missense_variant	MODERATE	YMR231W	DBVPG6765_13G03450	c.848C>T	p.Ala283Val	PEP5	carboxyPEPtidase Y-deficient
chrXIII	720181	G	T	0/1	0/0	TYPE=snp	T	missense_variant	MODERATE	YMR232W	DBVPG6765_13G03460	c.603G>T	p.Lys201Asn	FUS2	cell FUSion
chrXIII	721230	T	C	0/1	0/0	TYPE=snp	C	missense_variant	MODERATE	YMR232W	DBVPG6765_13G03460	c.1652T>C	p.Leu551Ser	FUS2	cell FUSion
chrXIII	727088	A	T	0/1	1/1	TYPE=snp	T	missense_variant	MODERATE	YMR237W	DBVPG6765_13G03510	c.687A>T	p.Leu229Phe	BCH1	Bud7 and Chs6 Homolog
chrXIII	741342	G	T	0/1	0/0	TYPE=snp	T	missense_variant	MODERATE	YMR244C-A	DBVPG6765_13G03590	c.116C>A	p.Ala39Glu	COA6	Cytochrome Oxidase Assembly
chrXIII	744231	C	A	0/1	0/0	TYPE=snp	A	missense_variant	MODERATE	YMR246W	DBVPG6765_13G03600	c.1802C>A	p.Pro601His	FAA4	Fatty Acid Activation
chrXIII	748502	C	T	0/1	0/0	TYPE=snp	T	missense_variant	MODERATE	YMR247C	DBVPG6765_13G03610	c.2161G>A	p.Glu721Lys	RKR1	RING domain mutant Killed by Rtf1 deletion
chrXIII	755027	G	T	0/1	0/0	TYPE=snp	T	missense_variant	MODERATE	YMR250W	DBVPG6765_13G03620	c.1586G>T	p.Cys529Phe	GAD1	GlutAmate Decarboxylase
chrXIII	762274	ACTCCTCCTCCTCCTTTTT	ACTCCTCCTCCTTTTT	0/1	0/0	TYPE=del	ACTCCTCCTCCTTTTT	conservative_inframe_deletion	MODERATE	YMR257C	DBVPG6765_13G03690	c.2390_2392delAGG	p.Glu798del	PET111	PETite colonies
chrXIII	762335	C	A	0/1	1/1	TYPE=snp	A	missense_variant	MODERATE	YMR257C	DBVPG6765_13G03690	c.2343G>T	p.Lys781Asn	PET111	PETite colonies
chrXIII	763662	C	G	0/1	1/1	TYPE=snp	G	missense_variant	MODERATE	YMR257C	DBVPG6765_13G03690	c.1016G>C	p.Cys339Ser	PET111	PETite colonies
chrXIII	777656	T	A	0/1	1/1	TYPE=snp	A	missense_variant	MODERATE	YMR263W	DBVPG6765_13G03750	c.91T>A	p.Cys31Ser	SAP30	Sin3-Associated Polypeptide
chrXIII	778468	T	G	0/1	0/0	TYPE=snp	G	missense_variant	MODERATE	YMR264W	DBVPG6765_13G03760	c.17T>G	p.Leu6Trp	CUE1	Coupling of Ubiquitin conjugation to ER degradation
chrXIII	779465	C	T	0/1	0/0	TYPE=snp	T	missense_variant	MODERATE	YMR265C	DBVPG6765_13G03770	c.1108G>A	p.Val370Ile	0	0
chrXIII	780532	G	C	0/1	0/0	TYPE=snp	C	missense_variant	MODERATE	YMR265C	DBVPG6765_13G03770	c.41C>G	p.Ser14Cys	0	0
chrXIII	781843	C	G	0/1	1/1	TYPE=snp	G	missense_variant	MODERATE	YMR266W	DBVPG6765_13G03780	c.680C>G	p.Ala227Gly	RSN1	Rescue of Sro7 at high Nacl
chrXIII	782251	C	T	0/1	1/1	TYPE=snp	T	missense_variant	MODERATE	YMR266W	DBVPG6765_13G03780	c.1088C>T	p.Ala363Val	RSN1	Rescue of Sro7 at high Nacl
chrXIII	783888	G	A	0/1	0/0	TYPE=snp	A	missense_variant	MODERATE	YMR266W	DBVPG6765_13G03780	c.2725G>A	p.Asp909Asn	RSN1	Rescue of Sro7 at high Nacl
chrXIII	783976	T	C	0/1	1/1	TYPE=snp	C	missense_variant	MODERATE	YMR266W	DBVPG6765_13G03780	c.2813T>C	p.Leu938Pro	RSN1	Rescue of Sro7 at high Nacl
chrXIII	786603	C	T	0/1	1/1	TYPE=snp	T	missense_variant	MODERATE	YMR268C	DBVPG6765_13G03800	c.266G>A	p.Arg89Lys	PRP24	Pre-mRNA Processing
chrXIII	795885	C	T	0/1	1/1	TYPE=snp	T	missense_variant	MODERATE	YMR273C	DBVPG6765_13G03850	c.742G>A	p.Glu248Lys	ZDS1	Zillion Different Screens
chrXIII	823197	C	T	0/1	1/1	TYPE=snp	T	missense_variant	MODERATE	YMR285C	DBVPG6765_13G03970	c.1135G>A	p.Val379Ile	NGL2	0
chrXIII	830854	G	A	0/1	1/1	TYPE=snp	A	missense_variant	MODERATE	YMR288W	DBVPG6765_13G04000	c.2643G>A	p.Met881Ile	HSH155	Human Sap Homolog
chrXIII	830945	T	C	0/1	1/1	TYPE=snp	C	missense_variant	MODERATE	YMR288W	DBVPG6765_13G04000	c.2734T>C	p.Ser912Pro	HSH155	Human Sap Homolog
chrXIII	831693	A	T	0/1	1/1	TYPE=snp	T	missense_variant	MODERATE	YMR289W	DBVPG6765_13G04010	c.368A>T	p.Asp123Val	ABZ2	para-AminoBenZoic acid (PABA) biosynthesis
chrXIII	838279	T	G	0/1	0/0	TYPE=snp	G	missense_variant	MODERATE	YMR293C	DBVPG6765_13G04050	c.1159A>C	p.Ile387Leu	HER2	Hmg2p ER Remodeling
chrXIII	910012	A	C	0/1	1/1	TYPE=snp	C	missense_variant&splice_region_variant	MODERATE	NA	DBVPG6765_13G04330	c.441A>C	p.Arg147Ser	0	0
chrXIV	14580	G	T	0/1	0/0	TYPE=snp	T	missense_variant	MODERATE	YNL329C	DBVPG6765_14G00080	c.1441C>A	p.His481Asn	PEX6	PEroXin
chrXIV	15495	T	C	0/1	0/0	TYPE=snp	C	missense_variant	MODERATE	YNL329C	DBVPG6765_14G00080	c.526A>G	p.Thr176Ala	PEX6	PEroXin
chrXIV	21151	G	A	0/1	1/1	TYPE=snp	A	missense_variant	MODERATE	YNL326C	DBVPG6765_14G00110	c.593C>T	p.Ala198Val	PFA3	Protein Fatty Acyltransferase
chrXIV	32180	C	T	0/1	1/1	TYPE=snp	T	missense_variant	MODERATE	YNL318C	DBVPG6765_14G00170	c.1546G>A	p.Val516Ile	HXT14	HeXose Transporter
chrXIV	32276	G	A	0/1	1/1	TYPE=snp	A	missense_variant	MODERATE	YNL318C	DBVPG6765_14G00170	c.1450C>T	p.Leu484Phe	HXT14	HeXose Transporter
chrXIV	35774	A	G	0/1	1/1	TYPE=snp	G	missense_variant	MODERATE	YNL316C	DBVPG6765_14G00190	c.698T>C	p.Val233Ala	PHA2	PHenylAlanine requiring
chrXIV	36135	G	T	0/1	1/1	TYPE=snp	T	missense_variant	MODERATE	YNL316C	DBVPG6765_14G00190	c.337C>A	p.Leu113Ile	PHA2	PHenylAlanine requiring
chrXIV	38440	G	T	0/1	0/0	TYPE=snp	T	missense_variant	MODERATE	YNL314W	DBVPG6765_14G00210	c.601G>T	p.Ala201Ser	DAL82	Degradation of Allantoin
chrXIV	43169	A	C	0/1	0/0	TYPE=snp	C	missense_variant	MODERATE	YNL311C	DBVPG6765_14G00240	c.1913T>G	p.Ile638Ser	SKP2	homology with human SKP2
chrXIV	54055	T	C	0/1	0/0	TYPE=snp	C	missense_variant	MODERATE	YNL304W	DBVPG6765_14G00310	c.371T>C	p.Val124Ala	YPT11	Yeast Protein Two
chrXIV	54775	C	A	0/1	0/0	TYPE=snp	A	missense_variant	MODERATE	YNL304W	DBVPG6765_14G00310	c.1091C>A	p.Thr364Lys	YPT11	Yeast Protein Two
chrXIV	89113	G	C	0/1	1/1	TYPE=snp	C	missense_variant	MODERATE	YNL286W	DBVPG6765_14G00460	c.486G>C	p.Lys162Asn	CUS2	Cold sensitive U2 snRNA Suppressor
chrXIV	91570	G	A	0/1	1/1	TYPE=snp	A	missense_variant	MODERATE	YNL284C	DBVPG6765_14G00470	c.83C>T	p.Ser28Phe	MRPL10	Mitochondrial Ribosomal Protein, Large subunit
chrXIV	93001	G	A	0/1	0/0	TYPE=snp	A	missense_variant	MODERATE	YNL283C	DBVPG6765_14G00480	c.1241C>T	p.Ala414Val	WSC2	cell Wall integrity and Stress response Component
chrXIV	93419	G	C	0/1	1/1	TYPE=snp	C	missense_variant	MODERATE	YNL283C	DBVPG6765_14G00480	c.823C>G	p.Gln275Glu	WSC2	cell Wall integrity and Stress response Component
chrXIV	102818	G	A	0/1	0/0	TYPE=snp	A	missense_variant	MODERATE	YNL278W	DBVPG6765_14G00530	c.2000G>A	p.Arg667His	CAF120	CCR4 Associated Factor
chrXIV	112313	A	G	0/1	1/1	TYPE=snp	G	missense_variant	MODERATE	YNL273W	DBVPG6765_14G00570	c.1883A>G	p.Asp628Gly	TOF1	TOpoisomerase I-interacting Factor
chrXIV	119212	TGGAGGAGGAGGAGGAGGAGGC	TGGAGGAGGAGGC	0/1	0/0	TYPE=del	TGGAGGAGGAGGC	conservative_inframe_deletion	MODERATE	YNL271C	DBVPG6765_14G00590	c.3724_3732delCCTCCTCCT	p.Pro1242_Pro1244del	BNI1	Bud Neck Involved
chrXIV	122115	T	C	0/1	0/0	TYPE=snp	C	missense_variant	MODERATE	YNL271C	DBVPG6765_14G00590	c.841A>G	p.Ser281Gly	BNI1	Bud Neck Involved
chrXIV	124511	G	C	0/1	1/1	TYPE=snp	C	missense_variant	MODERATE	YNL270C	DBVPG6765_14G00600	c.723C>G	p.Ile241Met	ALP1	0
chrXIV	124857	A	G	0/1	0/0	TYPE=snp	G	missense_variant	MODERATE	YNL270C	DBVPG6765_14G00600	c.377T>C	p.Val126Ala	ALP1	0
chrXIV	127222	A	T	0/1	0/0	TYPE=snp	T	missense_variant	MODERATE	YNL268W	DBVPG6765_14G00610	c.1100A>T	p.Tyr367Phe	LYP1	LYsine-specific Permease
chrXIV	129407	G	A	0/1	0/0	TYPE=snp	A	missense_variant	MODERATE	YNL267W	DBVPG6765_14G00620	c.955G>A	p.Ala319Thr	PIK1	Phosphatidyl Inositol Kinase
chrXIV	129504	C	T	0/1	0/0	TYPE=snp	T	missense_variant	MODERATE	YNL267W	DBVPG6765_14G00620	c.1052C>T	p.Thr351Met	PIK1	Phosphatidyl Inositol Kinase
chrXIV	129537	A	G	0/1	1/1	TYPE=snp	G	missense_variant	MODERATE	YNL267W	DBVPG6765_14G00620	c.1085A>G	p.His362Arg	PIK1	Phosphatidyl Inositol Kinase
chrXIV	137884	C	T	0/1	1/1	TYPE=snp	T	missense_variant	MODERATE	YNL262W	DBVPG6765_14G00660	c.2159C>T	p.Ala720Val	POL2	POLymerase
chrXIV	143453	C	T	0/1	1/1	TYPE=snp	T	missense_variant	MODERATE	YNL261W	DBVPG6765_14G00670	c.841C>T	p.Pro281Ser	ORC5	Origin Recognition Complex
chrXIV	147281	C	A	0/1	0/0	TYPE=snp	A	missense_variant	MODERATE	YNL258C	DBVPG6765_14G00700	c.606G>T	p.Glu202Asp	DSL1	Dependence on SLy1-20
chrXIV	149035	A	T	0/1	0/0	TYPE=snp	T	missense_variant	MODERATE	YNL257C	DBVPG6765_14G00710	c.2799T>A	p.Ser933Arg	SIP3	SNF1-Interacting Protein
chrXIV	149187	C	T	0/1	0/0	TYPE=snp	T	missense_variant	MODERATE	YNL257C	DBVPG6765_14G00710	c.2647G>A	p.Val883Ile	SIP3	SNF1-Interacting Protein
chrXIV	152829	G	T	0/1	1/1	TYPE=snp	T	missense_variant	MODERATE	YNL256W	DBVPG6765_14G00720	c.814G>T	p.Asp272Tyr	FOL1	FOLic acid synthesis
chrXIV	153815	C	G	0/1	0/0	TYPE=snp	G	missense_variant	MODERATE	YNL256W	DBVPG6765_14G00720	c.1800C>G	p.Asn600Lys	FOL1	FOLic acid synthesis
chrXIV	155254	T	C	0/1	1/1	TYPE=snp	C	missense_variant	MODERATE	YNL255C	DBVPG6765_14G00730	c.50A>G	p.Glu17Gly	GIS2	GIg Suppressor
chrXIV	156091	G	A	0/1	1/1	TYPE=snp	A	missense_variant	MODERATE	YNL254C	DBVPG6765_14G00740	c.671C>T	p.Ala224Val	RTC4	Restriction of Telomere Capping
chrXIV	170556	G	C	0/1	1/1	TYPE=snp	C	missense_variant	MODERATE	YNL247W	DBVPG6765_14G00810	c.169G>C	p.Gly57Arg	CRS1	Cysteinyl-tRNA Synthetase, CysRS
chrXIV	173335	T	A	0/1	0/0	TYPE=snp	A	missense_variant	MODERATE	YNL246W	DBVPG6765_14G00820	c.268T>A	p.Trp90Arg	VPS75	Vacuolar Protein Sorting
chrXIV	173359	T	C	0/1	0/0	TYPE=snp	C	missense_variant	MODERATE	YNL246W	DBVPG6765_14G00820	c.292T>C	p.Tyr98His	VPS75	Vacuolar Protein Sorting
chrXIV	177234	C	T	0/1	0/0	TYPE=snp	T	missense_variant	MODERATE	YNL243W	DBVPG6765_14G00840	c.1673C>T	p.Ala558Val	SLA2	Synthetic Lethal with ABP1
chrXIV	177861	A	G	0/1	0/0	TYPE=snp	G	missense_variant	MODERATE	YNL243W	DBVPG6765_14G00840	c.2300A>G	p.Asp767Gly	SLA2	Synthetic Lethal with ABP1
chrXIV	181620	G	A	0/1	0/0	TYPE=snp	A	missense_variant	MODERATE	YNL242W	DBVPG6765_14G00850	c.2785G>A	p.Val929Ile	ATG2	AuTophaGy related
chrXIV	203097	G	T	0/1	0/0	TYPE=snp	T	missense_variant	MODERATE	YNL232W	DBVPG6765_14G00940	c.668G>T	p.Cys223Phe	CSL4	Cep1 Synthetic Lethal
chrXIV	214958	T	C	0/1	1/1	TYPE=snp	C	missense_variant	MODERATE	YNL223W	DBVPG6765_14G01010	c.86T>C	p.Val29Ala	ATG4	AuTophaGy related
chrXIV	218951	C	A	0/1	1/1	TYPE=snp	A	missense_variant	MODERATE	YNL221C	DBVPG6765_14G01030	c.2242G>T	p.Val748Phe	POP1	Processing Of Precursor RNAs
chrXIV	219935	C	T	0/1	1/1	TYPE=snp	T	missense_variant	MODERATE	YNL221C	DBVPG6765_14G01030	c.1258G>A	p.Glu420Lys	POP1	Processing Of Precursor RNAs
chrXIV	220102	T	G	0/1	1/1	TYPE=snp	G	missense_variant	MODERATE	YNL221C	DBVPG6765_14G01030	c.1091A>C	p.Asp364Ala	POP1	Processing Of Precursor RNAs
chrXIV	233364	A	G	0/1	1/1	TYPE=snp	G	missense_variant	MODERATE	YNL214W	DBVPG6765_14G01100	c.251A>G	p.Gln84Arg	PEX17	PEroXisome related
chrXIV	242457	C	T	0/1	1/1	TYPE=snp	T	missense_variant	MODERATE	YNL208W	DBVPG6765_14G01160	c.544C>T	p.Pro182Ser	0	0
chrXIV	244074	G	C	0/1	1/1	TYPE=snp	C	missense_variant	MODERATE	YNL207W	DBVPG6765_14G01170	c.1226G>C	p.Ser409Thr	RIO2	RIght Open reading frame
chrXIV	255592	T	A	0/1	0/0	TYPE=snp	A	missense_variant	MODERATE	YNL197C	DBVPG6765_14G01240	c.1498A>T	p.Thr500Ser	WHI3	WHIskey
chrXIV	262743	C	A	0/1	0/0	TYPE=snp	A	missense_variant	MODERATE	YNL193W	DBVPG6765_14G01280	c.878C>A	p.Pro293His	0	0
chrXIV	264246	A	G	0/1	1/1	TYPE=snp	G	missense_variant	MODERATE	YNL192W	DBVPG6765_14G01290	c.247A>G	p.Asn83Asp	CHS1	CHitin Synthase
chrXIV	278284	A	T	0/1	0/0	TYPE=snp	T	missense_variant	MODERATE	YNL186W	DBVPG6765_14G01350	c.1291A>T	p.Ile431Phe	UBP10	UBiquitin-specific Protease
chrXIV	278620	A	G	0/1	1/1	TYPE=snp	G	missense_variant	MODERATE	YNL186W	DBVPG6765_14G01350	c.1627A>G	p.Thr543Ala	UBP10	UBiquitin-specific Protease
chrXIV	279840	G	A	0/1	1/1	TYPE=snp	A	missense_variant	MODERATE	YNL185C	DBVPG6765_14G01360	c.314C>T	p.Ala105Val	MRPL19	Mitochondrial Ribosomal Protein, Large subunit
chrXIV	284672	G	A	0/1	0/0	TYPE=snp	A	missense_variant	MODERATE	YNL182C	DBVPG6765_14G01380	c.439C>T	p.Pro147Ser	IPI3	Involved in Processing ITS2
chrXIV	291575	G	C	0/1	0/0	TYPE=snp	C	missense_variant	MODERATE	YNL177C	DBVPG6765_14G01420	c.530C>G	p.Ala177Gly	MRPL22	Mitochondrial Ribosomal Protein, Large subunit
chrXIV	307185	C	T	0/1	0/0	TYPE=snp	T	missense_variant	MODERATE	YNL167C	DBVPG6765_14G01490	c.1664G>A	p.Gly555Asp	SKO1	Suppressor of Kinase Overexpression
chrXIV	309805	G	T	0/1	1/1	TYPE=snp	T	missense_variant	MODERATE	YNL166C	DBVPG6765_14G01500	c.1250C>A	p.Thr417Lys	BNI5	Bud Neck Involved
chrXIV	311568	A	G	0/1	1/1	TYPE=snp	G	missense_variant	MODERATE	YNL165W	DBVPG6765_14G01510	c.248A>G	p.Asp83Gly	0	0
chrXIV	315058	T	G	0/1	0/0	TYPE=snp	G	missense_variant	MODERATE	YNL163C	DBVPG6765_14G01530	c.2505A>C	p.Leu835Phe	RIA1	RIbosome Assembly
chrXIV	328146	T	C	0/1	1/1	TYPE=snp	C	missense_variant	MODERATE	YNL157W	DBVPG6765_14G01600	c.235T>C	p.Ser79Pro	IGO1	Initiation of G zerO
chrXIV	330880	A	G	0/1	1/1	TYPE=snp	G	missense_variant	MODERATE	YNL155W	DBVPG6765_14G01620	c.805A>G	p.Thr269Ala	CUZ1	Cdc48-associated UBL/Zn-finger protein
chrXIV	340432	C	G	0/1	1/1	TYPE=snp	G	missense_variant	MODERATE	YNL144C	DBVPG6765_14G01710	c.2171G>C	p.Gly724Ala	0	0
chrXIV	341675	C	G	0/1	1/1	TYPE=snp	G	missense_variant	MODERATE	YNL144C	DBVPG6765_14G01710	c.928G>C	p.Glu310Gln	0	0
chrXIV	342025	A	G	0/1	1/1	TYPE=snp	G	missense_variant	MODERATE	YNL144C	DBVPG6765_14G01710	c.578T>C	p.Phe193Ser	0	0
chrXIV	342037	C	G	0/1	0/0	TYPE=snp	G	missense_variant	MODERATE	YNL144C	DBVPG6765_14G01710	c.566G>C	p.Gly189Ala	0	0
chrXIV	348659	A	T	0/1	0/0	TYPE=snp	T	missense_variant	MODERATE	YNL139C	DBVPG6765_14G01740	c.4612T>A	p.Phe1538Ile	THO2	suppressor of the Transcriptional defect of Hpr1 by Overexpression
chrXIV	351460	A	G	0/1	0/0	TYPE=snp	G	missense_variant	MODERATE	YNL139C	DBVPG6765_14G01740	c.1811T>C	p.Phe604Ser	THO2	suppressor of the Transcriptional defect of Hpr1 by Overexpression
chrXIV	352015	G	A	0/1	0/0	TYPE=snp	A	missense_variant	MODERATE	YNL139C	DBVPG6765_14G01740	c.1256C>T	p.Pro419Leu	THO2	suppressor of the Transcriptional defect of Hpr1 by Overexpression
chrXIV	352678	T	A	0/1	1/1	TYPE=snp	A	missense_variant	MODERATE	YNL139C	DBVPG6765_14G01740	c.593A>T	p.Asn198Ile	THO2	suppressor of the Transcriptional defect of Hpr1 by Overexpression
chrXIV	354449	C	A	0/1	0/0	TYPE=snp	A	missense_variant	MODERATE	YNL138W	DBVPG6765_14G01750	c.156C>A	p.Asp52Glu	SRV2	Suppressor of RasVal19
chrXIV	373070	T	A	0/1	1/1	TYPE=snp	A	missense_variant	MODERATE	YNL127W	DBVPG6765_14G01860	c.1535T>A	p.Ile512Asn	FAR11	Factor ARrest
chrXIV	378137	G	A	0/1	0/0	TYPE=snp	A	missense_variant	MODERATE	YNL125C	DBVPG6765_14G01880	c.1580C>T	p.Ser527Leu	ESBP6	0
chrXIV	381648	C	T	0/1	0/0	TYPE=snp	T	missense_variant	MODERATE	YNL124W	DBVPG6765_14G01890	c.1208C>T	p.Pro403Leu	NAF1	Nuclear Assembly Factor
chrXIV	389647	T	C	0/1	1/1	TYPE=snp	C	missense_variant	MODERATE	YNL119W	DBVPG6765_14G01930	c.1040T>C	p.Leu347Ser	NCS2	Needs Cla4 to Survive
chrXIV	415470	T	C	0/1	0/0	TYPE=snp	C	missense_variant	MODERATE	YNL103W	DBVPG6765_14G02060	c.176T>C	p.Val59Ala	MET4	METhionine requiring
chrXIV	421000	C	G	0/1	1/1	TYPE=snp	G	missense_variant	MODERATE	YNL102W	DBVPG6765_14G02070	c.3356C>G	p.Thr1119Ser	POL1	POLymerase
chrXIV	427223	G	C	0/1	1/1	TYPE=snp	C	missense_variant	MODERATE	YNL098C	DBVPG6765_14G02110	c.907C>G	p.Pro303Ala	RAS2	homologous to RAS proto-oncogene
chrXIV	429316	G	T	0/1	0/0	TYPE=snp	T	missense_variant	MODERATE	YNL097C	DBVPG6765_14G02120	c.603C>A	p.Asn201Lys	PHO23	PHOsphate metabolism
chrXIV	429347	T	C	0/1	0/0	TYPE=snp	C	missense_variant	MODERATE	YNL097C	DBVPG6765_14G02120	c.572A>G	p.Asn191Ser	PHO23	PHOsphate metabolism
chrXIV	431271	G	C	0/1	1/1	TYPE=snp	C	missense_variant	MODERATE	YNL096C	DBVPG6765_14G02130	c.256C>G	p.Pro86Ala	RPS7B	Ribosomal Protein of the Small subunit
chrXIV	433322	A	G	0/1	0/0	TYPE=snp	G	missense_variant	MODERATE	YNL095C	DBVPG6765_14G02140	c.1075T>C	p.Cys359Arg	0	0
chrXIV	435378	A	G	0/1	0/0	TYPE=snp	G	missense_variant	MODERATE	YNL094W	DBVPG6765_14G02150	c.212A>G	p.Asp71Gly	APP1	Actin Patch Protein
chrXIV	440727	C	T	0/1	0/0	TYPE=snp	T	missense_variant	MODERATE	YNL091W	DBVPG6765_14G02180	c.764C>T	p.Ser255Phe	NST1	Negatively affects Salt Tolerance
chrXIV	443283	T	C	0/1	0/0	TYPE=snp	C	missense_variant	MODERATE	YNL091W	DBVPG6765_14G02180	c.3320T>C	p.Val1107Ala	NST1	Negatively affects Salt Tolerance
chrXIV	450256	G	A	0/1	1/1	TYPE=snp	A	missense_variant	MODERATE	YNL087W	DBVPG6765_14G02210	c.290G>A	p.Gly97Asp	TCB2	Three Calcium and lipid Binding domains (TriCalBins)
[truncated: 541 more rows]

## Sheet: Supplementary Table Novel SNPs
Table. Novel mutations in the evolved strain
Chrom	Pos	Ref	Alt	L261	L261 col5 Max	Type	Effect	Effect type	Gene ID	Base change	AA change	Gene name	Description
chrIV	1487219	C	A	0/0	1/1	TYPE=snp	upstream_gene_variant	MODIFIER	YDR541C	c.-3839G>T		0	0
chrXIV	546864	T	C	0/0	1/1	TYPE=snp	synonymous_variant	LOW	YNL034W	c.1503T>C	p.Pro501Pro	0	0
chrXIV	546948	T	C	0/0	1/1	TYPE=snp	synonymous_variant	LOW	YNL034W	c.1587T>C	p.Ser529Ser	0	0
chrXIV	546955	C	T	0/0	1/1	TYPE=snp	missense_variant	MODERATE	YNL034W	c.1594C>T	p.Pro532Ser	0	0
chrXV	399	T	G	1/1	0/0	TYPE=snp	downstream_gene_variant	MODIFIER	NA	c.*811A>C		NA	NA

## Sheet: Supplementary Table Aneuplodies
Table S- Aneuplodies identified in L261 col 5 max
Centromere related
strain	chromosome	largest_bin_size	sum_bin_size	chr_size_unadjusted	proportion_unadjusted	size_diff_unadjusted	chr_size_adjusted	proportion_adjusted	size_diff_adjusted	aneuploidy	aneuploidy_type
BK37	chrI	180000	185496	0.970371	5496	184837	0.973831	4837		+4*I	0	complex
BK37	chrII	760000	765659	0.992609	5659	765341	0.993021	5341		+2*II	0	complex
BK37	chrIII	290000	297289	0.975482	7289	296789	0.977125	6789		+3*III	0	complex
BK37	chrIV		1458087	0	1458087	1453198	0	1453198		+1*IV		simple
BK37	chrIX	380000	389821	0.974806	9821	389713	0.975077	9713		+2*IX	0	complex
BK37	chrV	540000	546784	0.987593	6784	544250	0.992191	4250		+2*V	0	complex
BK37	chrVI	220000	227436	0.967305	7436	225897	0.973895	5897		+4*VI	0	complex
BK37	chrVII		1040236	0	1040236	1039961	0	1039961		+2*VII		simple
BK37	chrVIII	490000	503397	0.973387	13397	503395	0.973391	13395		+2*VIII	0	complex
BK37	chrX	690000	700957	0.984369	10957	700520	0.984983	10520		+2*X	0	complex
BK37	chrXI	620000	627417	0.988179	7417	627403	0.988201	7403		+1*XI	0	complex
BK37	chrXII	980000	992186	0.987718	12186	974464	1.00568	-5536		+1*XII	0	complex
BK37	chrXIII	870000	883017	0.985258	13017	882620	0.985702	12620		+1*XIII	0	complex
BK37	chrXIV	730000	735110	0.993049	5110	734665	0.99365	4665		+2*XIV	0	complex
BK37	chrXV	1040000	1090088	0.954051	50088	1038188	1.00175	-1812		+2*XV	0	complex
BK37	chrXVI		890208	0	890208	889859	0	889859		+2*XVI		simple
Non centromere related
strain	chromosome	largest_bin_size	sum_bin_size	chr_size_unadjusted	proportion_unadjusted	size_diff_unadjusted	chr_size_adjusted	proportion_adjusted	size_diff_adjusted	aneuploidy
BK37	chrXII	420000	420000	992186	0.423308	572186	974464	0.431006	554464	-1*XII
BK37	chrXIII	240000	240000	883017	0.271795	643017	882620	0.271918	642620	-1*XIII
BK37	chrXV	410000	410000	1090088	0.376116	680088	1038188	0.394919	628188	-1*XV

## Sheet: Supplementary Table CNV
Table S- CNVs identified in L261 col 5 max
Gene Name	GeneID	Function	chromosome	start	end	log2	Copies	depth	weight	probes
YHR212W-A	YHR212W-A	0	chrI	202466	205472	2.07501	4.21347	391.835	2.53494	3
IMD2	YHR216W	IMP Dehydrogenase	chrI	212489	215496	1.90804	3.75299	477.131	0.641812	3
YHR213W	YHR213W	0	chrI	203468	206475	1.67239	3.18742	354.393	2.37888	3
FLO1	YAR050W	FLOcculation	chrI	189436	194447	1.63194	3.09929	263.914	4.62597	5
YHR214W	YHR214W	0	chrI	205472	209482	1.51806	2.86406	363.683	1.44726	3
GEX2	YKR106W	Glutathione EXchanger	chrIII	6005	9007	1.50413	2.83654	315.46	1.11622	3
KIN3	YAR018C	protein KINase	chrI	156359	159366	1.37861	2.60018	186.932	2.8955	3
YPI1	YFR003C	Yeast Phosphatase Inhibitor	chrVI	128217	131222	1.37157	2.58752	176.27	2.88403	3
APA1	YCL050C	AP4A phosphorylase	chrIII	37032	40035	1.35882	2.56475	185.935	2.83861	3
MAL13	YGR288W	MALtose fermentation	chrVII	1044230	1047230	1.35615	2.56001	146.244	1.73994	3
EMP47	YFL048C	0	chrVI	20033	23039	1.3234	2.50255	194.695	2.82042	3
LRE1	YCL051W	Laminarase REsistance	chrIII	35030	39034	1.30401	2.46914	188.408	3.80718	4
ADE1	YAR015W	ADEnine requiring	chrI	155357	158364	1.30375	2.4687	191.463	2.89225	3
ERJ5	YFR041C	Endoplasmic Reticulum located J-protein	chrVI	218369	221374	1.30203	2.46576	194.697	2.8731	3
YAR023C	YAR023C	DUP240 Family Protein	chrI	165380	168387	1.2956	2.45479	183.933	2.88465	3
ARN2	YHL047C	AFT1 ReguloN	chrVIII	3002	7005	1.289	2.44359	152.756	2.55132	4
COS8	YHL048W	COnserved Sequence	chrVIII	1000	5003	1.28733	2.44076	159.307	2.91337	4
FMP32	YFL046W	Found in Mitochondrial Proteome	chrVI	24040	27045	1.28383	2.43485	200.901	2.8533	3
SAP155	YFR040W	Sit4 Associated Protein	chrVI	215364	220373	1.28226	2.4322	200.081	4.75554	5
YPS6	YIR039C	YaPSin	chrIX	407826	411824	1.28028	2.42886	232.605	3.13607	4
RGD2	YFL047W	RhoGAP domain	chrVI	22037	26044	1.28018	2.42869	202.551	3.74729	4
YMR31	YMR31		chrVI	229388	232393	1.27513	2.42021	191.037	2.83141	3
GIP4	YAL031C	Glc7 Interacting Protein	chrI	71163	75173	1.27475	2.41957	182.189	3.85451	4
SNC1	YAL030W	Suppressor of the Null allele of CAP	chrI	73168	76175	1.27463	2.41937	186.935	2.89035	3
GEM1	YAL048C	GTPase EF-hand protein of Mitochondria	chrI	39089	43099	1.2718	2.41463	191.777	3.83571	4
SOR2	YDL246C	0	chrIV	8000	11000	1.27143	2.41401	136.108	1.68323	3
OTU1	YFL044C	Ovarian TUmor	chrVI	26044	29049	1.27059	2.4126	201.066	2.84628	3
RPN11	YFR004W	Regulatory Particle Non-ATPase	chrVI	129218	132223	1.26708	2.40674	175.197	2.88521	3
PBN1	YCL052C	Protease B Non-derepressible	chrIII	33029	36031	1.2657	2.40444	187.529	2.87659	3
OSW7	YFR039C	Outer Spore Wall	chrVI	213361	216366	1.25795	2.39156	198.15	2.85819	3
OAF1	YAL051W	Oleate-Activated transcription Factor	chrI	35080	40092	1.25606	2.38843	195.75	4.77287	5
YFL040W	YFL040W	0	chrVI	33055	36061	1.25569	2.38781	190.638	2.88247	3
MAL11	YGR289C	MALtose fermentation	chrVII	1047230	1051231	1.25362	2.38439	155.079	2.79786	4
SEN34	YAR008W	Splicing ENdonuclease	chrI	151348	154355	1.24596	2.37176	189.475	2.9013	3
STE2	YFL026W	STErile	chrVI	64108	67113	1.24575	2.37142	179.838	2.88724	3
IRC5	YFR038W	Increased Recombination Centers	chrVI	210356	215364	1.24555	2.37109	195.995	4.75574	5
MTW1	YAL034W-A	Mis TWelve-like	chrI	66152	69159	1.24517	2.37046	181.722	2.90224	3
SWP82	YFL049W	SWi/snf-associated Protein	chrVI	18030	22037	1.24439	2.36918	190.812	3.80385	4
AIM2	YAL049C	Altered Inheritance rate of Mitochondria	chrI	38087	41094	1.24136	2.36421	194.412	2.8682	3
VAC17	YCL063W	VACuole related	chrIII	16014	20017	1.24064	2.36303	186.682	3.76288	4
KEG1	YFR042W	Kre6-binding ER protein responsible for Glucan synthesis	chrVI	219371	222376	1.23817	2.35899	197.67	2.87906	3
MYO4	YAL029C	MYOsin	chrI	74170	80184	1.23733	2.35762	179.899	5.78601	6
RMD8	YFR048W	Required for Meiotic nuclear Division	chrVI	227385	231391	1.23605	2.35553	188.013	3.81757	4
FLC2	YAL053W	FLavin Carrier	chrI	32073	36083	1.2352	2.35414	193.68	3.84072	4
HXT16	YJR158W	HeXose Transporter	chrIV	11000	15000	1.23267	2.35002	143.154	2.69917	4
FUN19	YAL034C	Function Unknown Now	chrI	67154	70161	1.23215	2.34917	188.027	2.8917	3
FUN12	YAL035W	Function Unknown Now	chrI	62143	67154	1.23177	2.34855	186.507	4.80537	5
ROG3	YFR022W	Revertant Of Glycogen synthase kinase mutation	chrVI	178301	182308	1.22392	2.33581	177.984	3.84038	4
CHA1	YCL064C	Catabolism of Hydroxy Amino acids	chrIII	15013	18015	1.21818	2.32653	196.242	2.82927	3
BDH1	YAL060W	Butanediol DeHydrogenase	chrI	21048	24055	1.2162	2.32334	190.378	2.89074	3
SWD1	YAR003W	Set1c, WD40 repeat protein	chrI	147339	150346	1.214	2.3198	182.836	2.89071	3
SEC53	YFL045C	SECretory	chrVI	25042	28047	1.21377	2.31943	199.869	2.84093	3
RFA1	YAR007C	Replication Factor A	chrI	148341	152350	1.21252	2.31742	181.983	3.85912	4
YFR045W	YFR045W	Mitochondrial oRganization of gene eXpression (MIOREX)	chrVI	223378	226383	1.21236	2.31716	194.976	2.82998	3
MRC1	YCL061C	Mediator of the Replication Checkpoint	chrIII	18015	23020	1.21227	2.31702	180.789	4.69382	5
FAR7	YFR008W	Factor ARrest	chrVI	136230	139235	1.20897	2.31173	172.061	2.89799	3
CNN1	YFR046C	Co-purified with NNf1p	chrVI	224380	227385	1.20679	2.30823	191.367	2.8731	3
MIL1	YFL034W	Medium adaptin-Interacting Ligand	chrVI	47079	52088	1.20557	2.30628	186.112	4.79948	5
CDC19	YAL038W	Cell Division Cycle	chrI	58133	61140	1.20545	2.30609	198.794	2.88374	3
YCR100C	YCR100C	Efficient Mitochondria targeting-Associated protein	chrIII	306270	309273	1.20508	2.3055	177.264	2.8664	3
BUD14	YAR014C	BUD site selection	chrI	153352	157362	1.20339	2.3028	193.608	3.85944	4
GPB2	YAL056W	0	chrI	25057	30069	1.20288	2.30199	188.257	4.77213	5
VPS8	YAL002W	Vacuolar Protein Sorting	chrI	135311	141325	1.20241	2.30124	184.162	5.75626	6
GYP8	YFL027C	Gtpase-activating protein for Ypt Proteins	chrVI	62105	65110	1.20041	2.29805	178.175	2.89972	3
CDC24	YAL041W	Cell Division Cycle	chrI	49113	53122	1.19801	2.29423	183.48	3.82842	4
YFL012W	YFL012W	0	chrVI	92156	95161	1.19433	2.28839	160.019	2.87837	3
PRD1	YCL057W	PRoteinase yscD	chrIII	24021	28024	1.19326	2.28669	183.068	3.80599	4
UIP3	YAR027W	Ulp1 Interacting Protein	chrI	169389	172396	1.19308	2.2864	183.263	2.83752	3
SPC72	YAL047C	Spindle Pole Component	chrI	41094	45103	1.19214	2.28491	192.927	3.86141	4
NIC96	YFR002W	Nucleoporin-Interacting Component of 96 kDa	chrVI	126213	130220	1.19142	2.28377	175.854	3.82858	4
SMC1	YFL008W	Stability of MiniChromosomes	chrVI	101171	107181	1.18812	2.27856	168.141	5.78783	6
PSK1	YAL017W	Pas domain-containing Serine/threonine protein Kinase	chrI	106244	112258	1.18786	2.27815	178.578	5.76976	6
CNE1	YAL058W	CalNExin and calreticulin homolog	chrI	24055	27062	1.18588	2.27502	197.993	2.87429	3
YCR099C	YCR099C	0	chrIII	305269	308272	1.18567	2.27469	179.154	2.8222	3
DUG1	YFR044C	Deficient in Utilization of Glutathione	chrVI	221374	224380	1.18399	2.27204	194.437	2.85495	3
SPB1	YCL054W	Suppressor of PaB1 mutant	chrIII	31027	35030	1.18276	2.27011	185.23	3.80618	4
PRP45	YAL032C	Pre-mRNA Processing	chrI	69159	72166	1.18052	2.26658	183.321	2.88398	3
DRS2	YAL026C	Deficiency of Ribosomal Subunits	chrI	82189	88203	1.17722	2.26141	178.57	5.76196	6
MET10	YFR030W	METhionine requiring	chrVI	194329	199337	1.17705	2.26114	189.445	4.75842	5
ECO1	YFR027W	Establishment of COhesion	chrVI	188318	191324	1.17616	2.25975	180.583	2.88031	3
HIS2	YFR025C	HIStidine requiring	chrVI	185313	188318	1.17461	2.25732	177.268	2.87908	3
YAL037W	YAL037W	0	chrI	60138	63145	1.17229	2.25369	184.761	2.8878	3
SAD1	YFR005C	SnRNP Assembly Defective	chrVI	130220	133225	1.17105	2.25176	170.148	2.89445	3
KAR4	YCL055W	KARyogamy	chrIII	27023	31027	1.17034	2.25065	179.214	2.85723	3
BLM10	YFL007W	BLeoMycin resistance	chrVI	105178	113191	1.16969	2.24963	170.879	7.70272	8
MPH3	YJR160C	Maltose Permease Homolog	chrIV	6000	9000	1.16719	2.24574	132.395	1.88684	3
TFC3	YAL001C	Transcription Factor class C	chrI	139320	144332	1.16524	2.24271	181.596	4.81035	5
FET5	YFL041W	FErrous Transport	chrVI	30050	34057	1.16336	2.23978	189.883	3.80616	4
CDC15	YAR019C	Cell Division Cycle	chrI	158364	163376	1.16084	2.23588	185.559	4.79444	5
LSB3	YFR024C-A	Las Seventeen Binding protein	chrVI	183310	187317	1.16042	2.23522	181.656	3.81675	4
SSA1	YAL005C	Stress-Seventy subfamily A	chrI	131302	135311	1.15917	2.23329	174.302	3.80736	4
PAU5	YFL020C	seriPAUperin family	chrVI	80135	83140	1.15884	2.23278	171.831	2.90073	3
RRP7	YCL031C	Ribosomal RNA Processing	chrIII	64056	67059	1.15794	2.23139	171.147	2.8727	3
RIM15	YFL033C	Regulator of IME2	chrVI	50084	58098	1.15689	2.22976	178.239	7.69677	8
LAM5	YFL042C	Lipid transfer protein Anchored at Membrane contact site	chrVI	27045	31052	1.15652	2.22919	199.632	3.81467	4
ACT1	YFL039C	ACTin	chrVI	35059	38064	1.15311	2.22393	185.78	2.88915	3
ALR2	YFL050C	ALuminum Resistance	chrVI	15025	19032	1.15287	2.22356	194.921	3.75535	4
ARR2	YPR200C	ARsenicals Resistance	chrXVI	910205	913206	1.15088	2.22049	159.214	2.8656	3
GCN20	YFR009W	General Control Nonderepressible	chrVI	138234	142240	1.15059	2.22005	174.688	3.83346	4
LDS1	YAL018C	Lipid Droplets in Sporulation	chrI	104239	107246	1.15008	2.21926	179.345	2.88862	3
MSH4	YFL003C	MutS Homolog	chrVI	116196	122206	1.14785	2.21583	162.691	4.75868	5
SPS22	YCL048W	SPorulation Specific 2 too (2)	chrIII	41036	45039	1.14639	2.21359	176.734	3.80001	4
PES4	YFR023W	Polymerase Epsilon Suppressor	chrVI	181307	185313	1.1435	2.20916	183.15	3.8283	4
DAL4	YIR028W	Degradation of Allantoin	chrIX	385835	389833	1.13716	2.19948	178.163	3.76499	4
BST1	YFL025C	Bypass of Sec Thirteen	chrVI	65110	70118	1.13707	2.19934	177.774	4.80347	5
NUP60	YAR002W	NUclear Pore	chrI	144332	148341	1.13304	2.1932	176.776	3.85529	4
POF1	YCL047C	Promoter Of Filamentation	chrIII	43038	46040	1.12795	2.18548	177.053	2.85992	3
YFR006W	YFR006W	0	chrVI	132223	135229	1.12656	2.18338	168.256	2.88633	3
PRE4	YFR050C	PRoteinase yscE	chrVI	230390	233395	1.12528	2.18144	191.255	2.86357	3
ARR3	YPR201W	ARsenicals Resistance	chrXVI	911205	914206	1.12517	2.18127	155.616	2.86276	3
IMA1	YGR287C	IsoMAltase	chrVII	1041229	1045230	1.12512	2.1812	158.28	3.11772	4
BNA6	YFR047C	Biosynthesis of Nicotinic Acid	chrVI	225381	228386	1.12325	2.17837	186.855	2.87662	3
YFH7	YFR007W	0	chrVI	135229	138234	1.12284	2.17775	171.229	2.89873	3
HXK1	YFR053C	HeXoKinase	chrVI	234396	238403	1.12098	2.17495	188.731	3.80141	4
RBG1	YAL036C	RiBosome interacting Gtpase	chrI	61140	64147	1.12082	2.17471	183.193	2.89659	3
FRT2	YAL028W	Functionally Related to TCP1	chrI	79182	82189	1.11814	2.17067	179.555	2.89582	3
MNT4	YNR059W	MaNnosylTransferase	chrXIV	717103	721103	1.1177	2.17001	170.325	3.81204	4
MOB2	YFL034C-B	Mps One Binder	chrVI	44074	47079	1.11577	2.16711	184.511	2.88889	3
BUD27	YFL023W	BUD site selection	chrVI	72122	77130	1.11412	2.16463	179.063	4.8344	5
RSC8	YFR037C	Remodel the Structure of Chromatin	chrVI	208352	212359	1.1137	2.164	182.008	3.78263	4
DAL81	YIR023W	Degradation of Allantoin	chrIX	376839	381837	1.11346	2.16364	172.723	4.62688	5
MAK16	YAL025C	MAintenance of Killer	chrI	86198	89205	1.11297	2.1629	165.346	2.88932	3
EPL1	YFL024C	Enhancer of Polycomb Like	chrVI	69117	74125	1.10777	2.15512	176.203	4.80391	5
CDC39	YCR093W	Cell Division Cycle	chrIII	278245	287253	1.10433	2.14999	175.092	8.53343	9
HMLALPHA1	YCL066W	HoMothallism Left	chrIII	12010	15013	1.1041	2.14965	164.5	2.88125	3
FUN26	YAL022C	Function Unknown Now	chrI	95219	98226	1.10086	2.14483	174.354	2.9024	3
FAB1	YFR019W	Forms Aploid and Binucleate cells	chrVI	166281	175296	1.09944	2.14272	179.603	8.64668	9
EFB1	YAL003W	Elongation Factor Beta	chrI	134309	137316	1.09939	2.14264	172.275	2.86716	3
DJP1	YIR004W	DnaJ Protein	chrIX	341854	344852	1.09877	2.14172	154.441	2.88477	3
PUG1	YER185W	Protoporphyrin Uptake Gene	chrV	560789	563788	1.09598	2.13758	157.79	2.83577	3
STE50	YCL032W	STErile	chrIII	62054	66058	1.09544	2.13678	171.352	3.8325	4
VTC2	YFL004W	Vacuolar Transporter Chaperone	chrVI	113191	118200	1.09493	2.13603	170.144	4.80729	5
DAL7	YIR031C	Degradation of Allantoin	chrIX	390833	393832	1.09365	2.13413	184.056	2.79988	3
LTE1	YAL024C	Low Temperature Essential	chrI	87200	94216	1.09342	2.13379	172.886	6.69363	7
DAL2	YIR029W	Degradation of Allantoin	chrIX	387834	390833	1.09293	2.13307	177.57	2.82274	3
SPB4	YFL002C	Suppressor of PAB1	chrVI	121205	124210	1.0917	2.13125	171.858	2.89444	3
ARR1	YPR199C	ARsenicals Resistance	chrXVI	909205	912206	1.09141	2.13082	157.41	2.8502	3
YEL073C	YEL073C	0	chrV	7997	10995	1.09084	2.12998	164.072	2.71595	3
INA22	YIR024C	INner membrane Assembly 22 kDa	chrIX	379838	382836	1.08979	2.12843	175.668	2.83175	3
ATG18	YFR021W	AuTophaGy related	chrVI	176298	180305	1.0882	2.12609	177.52	3.84729	4
BUD3	YCL014W	BUD site selection	chrIII	95083	102090	1.08794	2.1257	157.173	6.7516	7
CLN3	YAL040C	CycLiN	chrI	52119	56129	1.08646	2.12352	175.115	3.79481	4
ADY2	YCR010C	Accumulation of DYads	chrIII	131115	134118	1.08512	2.12155	144.479	2.90189	3
ERS1	YCR075C	ERd Suppressor	chrIII	246217	249220	1.0841	2.12005	156.301	2.89069	3
MND2	YIR025W	Meiotic Nuclear Divisions	chrIX	380837	383836	1.08388	2.11973	177.605	2.84322	3
RPO41	YFL036W	RNA POlymerase	chrVI	40067	46078	1.08325	2.1188	189.313	5.7102	6
RRT5	YFR032C	Regulator of rDNA Transcription	chrVI	203344	206349	1.08278	2.11811	182.017	2.8708	3
SEC11	YIR022W	SECretory	chrIX	375839	378838	1.08135	2.11602	176.979	2.79589	3
HIS4	YCL030C	HIStidine requiring	chrIII	65057	69060	1.08079	2.11519	173.382	3.85216	4
CDC4	YFL009W	Cell Division Cycle	chrVI	98166	102173	1.08047	2.11472	161.471	3.8493	4
CSS2	YFR020W	Condition Specific Secretion	chrVI	174295	177300	1.07705	2.10972	179.035	2.88083	3
PAU21	YOR394W	seriPAUperin	chrXVI	10002	13002	1.07569	2.10773	235.104	1.21344	3
DSE4	YNR067C	Daughter Specific Expression	chrXIV	736105	741106	1.07202	2.10237	169.813	4.65125	5
IST3	YIR005W	Increased Sodium Tolerance	chrIX	342853	345852	1.07053	2.1002	155.215	2.88899	3
TMT1	YER175C	Trans-aconitate MethylTransferase	chrV	540797	543796	1.07016	2.09967	158.158	2.86081	3
MRS1	YIR021W	Mitochondrial RNA Splicing	chrIX	374840	377838	1.06944	2.09862	176.607	2.83747	3
UBP6	YFR010W	UBiquitin-specific Protease	chrVI	141239	144244	1.06761	2.09596	169.851	2.87383	3
DAL1	YIR027C	Degradation of Allantoin	chrIX	383836	386835	1.06489	2.09201	172.269	2.87787	3
HMLALPHA2	YCL067C	HoMothallism Left	chrIII	11009	14012	1.06361	2.09016	163.802	2.8616	3
IML1	YJR138W	Increased Minichromosome Loss	chrX	676960	683959	1.06277	2.08894	161.222	6.64894	7
EFM1	YHL039W	Elongation Factor Methyltransferase	chrVIII	17012	21015	1.06234	2.08832	166.128	3.70861	4
PTR3	YFR029W	Peptide TRansport	chrVI	192325	196332	1.06154	2.08716	186.851	3.83359	4
GIT1	YCR098C	GlycerophosphoInosiTol	chrIII	302266	305269	1.05924	2.08383	174.411	2.84273	3
DCC1	YCL016C	Defective in sister Chromatid Cohesion	chrIII	94083	97085	1.05907	2.08359	163.447	2.89646	3
RPL22B	YFL034C-A	Ribosomal Protein of the Large subunit	chrVI	45076	48081	1.05774	2.08167	186.25	2.87479	3
FUN30	YAL019W	Function Unknown Now	chrI	101233	106244	1.05681	2.08033	180.979	4.8169	5
IES1	YFL013C	Ino Eighty Subunit	chrVI	89150	94159	1.05515	2.07793	158.583	4.79413	5
FIG2	YCR089W	Factor-Induced Gene	chrIII	266235	272240	1.05375	2.07592	199.379	5.4522	6
YNR061C	YNR061C	0	chrXIV	723103	726104	1.05139	2.07253	166.393	2.84358	3
NUC1	YJL208C	NUClease	chrX	43997	46997	1.05015	2.07075	156.16	2.86828	3
YNR063W	YNR063W	PULcherrimin	chrXIV	727104	731105	1.04989	2.07037	168.221	3.81681	4
CDC50	YCR094W	Cell Division Cycle	chrIII	285251	288254	1.047	2.06623	175.499	2.8168	3
SSK22	YCR073C	Suppressor of Sensor Kinase	chrIII	241212	247218	1.04666	2.06574	163.188	5.76735	6
SMC2	YFR031C	Structural Maintenance of Chromosomes	chrVI	197334	203344	1.0446	2.06279	184.3	5.72668	6
FUB1	YCR076C	FUnction of Boundary	chrIII	247218	250220	1.04425	2.06229	157.66	2.88634	3
IRC7	YFR055W	Increased Recombination Centers	chrVI	245415	248420	1.04305	2.06058	187.257	2.86029	3
PCC1	YKR095W-A	Polarized growth Chromatin-associated Controller	chrXI	624396	627397	1.04247	2.05975	157.208	2.87461	3
PLC1	YPL268W	PhosphoLipase C	chrXVI	38008	42009	1.04101	2.05767	160.895	3.79043	4
SWC3	YAL011W	SWr Complex	chrI	118272	122281	1.04086	2.05745	179.475	3.82774	4
GTT1	YIR038C	GlutaThione Transferase	chrIX	400829	403827	1.04051	2.05695	174.828	2.80261	3
YNR065C	YNR065C	0	chrXIV	731105	736105	1.04007	2.05633	166.556	4.716	5
FRE4	YNR060W	Ferric REductase	chrXIV	720103	724104	1.03975	2.05587	167.331	3.8126	4
CDC14	YFR028C	Cell Division Cycle	chrVI	189320	193327	1.03934	2.05529	178.719	3.8457	4
HIR3	YJR140C	HIstone Regulation	chrX	682959	689959	1.03708	2.05207	161.3	6.66776	7
RAD18	YCR066W	RADiation sensitive	chrIII	230203	233205	1.03667	2.05149	154.187	2.89631	3
HOL1	YNR055C	HistidinOl	chrXIV	709101	712102	1.03508	2.04923	163.734	2.88809	3
DUG2	YBR281C	Deficient in Utilization of Glutathione	chrII	746679	751677	1.0348	2.04883	150.596	4.78901	5
RVS161	YCR009C	Reduced Viability on Starvation	chrIII	130114	133117	1.03314	2.04647	149.116	2.89753	3
MGA2	YIR033W	Multicopy suppressor of GAm1 (snf2)	chrIX	393832	398829	1.02576	2.03603	178.89	4.64796	5
LEU2	YCL018W	LEUcine biosynthesis	chrIII	90079	93082	1.02525	2.03531	157.686	2.84862	3
RPN12	YFR052W	Regulatory Particle Non-ATPase	chrVI	233395	236400	1.02381	2.03328	191.039	2.86302	3
BSD2	YBR290W	Bypass Sod1p Defects	chrII	764672	767670	1.02306	2.03222	148.555	2.87012	3
IPA1	YJR141W	Important for cleavage and PolyAdenylation	chrX	688959	691959	1.02248	2.03141	163.152	2.84823	3
ESL2	YKR096W	EST/SMG-like	chrXI	625396	631400	1.02229	2.03114	151.021	5.78597	6
CUB1	YPL260W	Cu2+ suppressing and Bleomycin sensitive	chrXVI	52011	55012	1.0222	2.03101	148.131	2.86514	3
SED4	YCR067C	Suppressor of Erd2 Deletion	chrIII	231204	236208	1.02195	2.03066	154.028	4.81014	5
MDM10	YAL010C	Mitochondrial Distribution and Morphology	chrI	120276	123283	1.01977	2.0276	175.954	2.88354	3
EMC1	YCL045C	ER Membrane protein Complex	chrIII	44038	48042	1.01959	2.02734	181.416	3.83404	4
PEX22	YAL055W	PEroXisome related	chrI	28064	31071	1.01934	2.02699	184.636	2.8461	3
UTP9	YHR196W	U Three Protein	chrVIII	484360	488363	1.01919	2.02678	156.034	3.80434	4
DLD3	YEL071W	D-Lactate Dehydrogenase	chrV	16993	20992	1.0191	2.02665	177.067	3.51191	4
HOM6	YJR139C	HOMoserine requiring	chrX	681959	684959	1.0181	2.02525	158.765	2.83449	3
MSH3	YCR092C	MutS Homolog	chrIII	275243	280247	1.01792	2.025	171.421	4.77429	5
CTP1	YBR291C	Citrate Transport Protein	chrII	765671	768670	1.01783	2.02487	147.152	2.88093	3
YNR064C	YNR064C	0	chrXIV	729104	732105	1.01647	2.02296	168.595	2.83719	3
SWH1	YAR042W	0	chrI	178410	184424	1.01612	2.02247	188.695	5.71784	6
SRB8	YCR081W	Suppressor of RNA polymerase B	chrIII	252222	259228	1.01586	2.02211	167.88	6.72621	7
CIN8	YEL061C	Chromosome INstability	chrV	36986	41984	1.01562	2.02177	155.557	4.79089	5
OCA4	YCR095C	Oxidant-induced Cell-cycle Arrest	chrIII	286252	289255	1.01525	2.02125	170.472	2.84598	3
BDH2	YAL061W	0	chrI	20046	23053	1.01497	2.02086	188.369	2.8662	3
LYS9	YNR050C	LYSine requiring	chrXIV	694099	698100	1.01468	2.02045	147.447	3.82407	4
SVP26	YHR181W	Sed5 Vesicle Protein	chrVIII	459341	462344	1.01429	2.01991	144.431	2.88138	3
THI12	YNL332W	THIamine metabolism	chrX	9999	12999	1.0141	2.01964	157.072	2.8629	3
CBP1	YJL209W	Cytochrome B mRNA Processing	chrX	41997	45997	1.01398	2.01947	150.734	3.80125	4
FLO11	YIR019C	FLOcculation	chrIX	367843	372841	1.01393	2.0194	176.765	3.3592	4
BIO5	YNR056C	BIOtin	chrXIV	712102	716102	1.01292	2.01799	162.737	3.79381	4
KIN82	YCR091W	protein KINase	chrIII	272240	277244	1.01192	2.01659	168.089	4.8133	5
BSP1	YPR171W	Binding protein of Synaptojanin Polyphosphoinositide phosphatase domain	chrXVI	855193	859194	1.01034	2.01439	141.032	3.85365	4
MET5	YJR137C	METhionine requiring	chrX	671960	677960	1.00625	2.00868	157.053	5.70127	6
ATG22	YCL038C	AuTophaGy related	chrIII	54047	58051	1.00608	2.00845	173.098	2.89532	3
NOG2	YNR053C	NucleOlar G-protein	chrXIV	701100	705101	1.00586	2.00814	147.874	3.84858	4
YNR068C	YNR068C	0	chrXIV	740106	743106	1.00571	2.00793	165.719	2.8241	3
ACS1	YAL054C	Acetyl CoA Synthetase	chrI	29066	33076	1.00563	2.00782	184.386	3.81211	4
AVT2	YEL064C	Amino acid Vacuolar Transport	chrV	30988	33987	1.00477	2.00662	158.501	2.86138	3
RSA4	YCR072C	RiboSome Assembly	chrIII	239211	243214	1.00407	2.00565	157.947	3.86472	4
CDC10	YCR002C	Cell Division Cycle	chrIII	116102	119105	1.00127	2.00176	148.847	2.89686	3
RSM24	YDR175C	Ribosomal Small subunit of Mitochondria	chrIV	804047	807047	-1.00102	0.499647	35.2575	2.86268	3
RRP8	YDR083W	Ribosomal RNA Processing	chrIV	608035	611035	-1.00117	0.499595	34.2559	2.82753	3
SLM3	YDL033C	Synthetic Lethal with Mss4	chrIV	395023	398023	-1.00149	0.499484	39.6724	2.86437	3
UFD1	YGR048W	Ubiquitin Fusion Degradation protein	chrVII	575126	578127	-1.00186	0.499356	39.0091	2.8885	3
MSB2	YGR014W	Multicopy Suppression of a Budding defect	chrVII	519114	525115	-1.00273	0.499055	42.2341	5.77514	6
PUF4	YGL014W	PUmilio-homology domain Family	chrVII	469103	473104	-1.00279	0.499034	40.9822	3.85737	4
DPH6	YLR143W	DiPHthamide biosynthesis	chrXII	409622	413619	-1.00339	0.498826	35.6032	3.79618	4
KIN1	YDR122W	KINase	chrIV	684039	690040	-1.00449	0.498446	38.1795	5.71968	6
NHA1	YLR138W	Na+/H+ Antiporter	chrXII	400631	405626	-1.00532	0.49816	38.1094	4.80667	5
STB3	YDR169C	Sin Three Binding protein	chrIV	783045	786045	-1.00635	0.497804	34.0953	2.84171	3
RTN1	YDR233C	ReTiculoN-like	chrIV	908053	911053	-1.00654	0.497739	37.0858	2.80677	3
GLO2	YDR272W	GLyOxalase	chrIV	982057	985057	-1.00783	0.497294	36.4752	2.88442	3
HST2	YPL015C	Homolog of SIR Two (SIR2)	chrXVI	515116	518117	-1.00855	0.497046	41.251	2.89186	3
NRT1	YOR071C	Nicotinamide Riboside Transporter	chrXV	442034	446035	-1.00859	0.497032	44.9289	3.85221	4
SNU71	YGR013W	Small NUclear ribonucleoprotein associated	chrVII	517114	521114	-1.00863	0.497018	41.7854	3.85891	4
STM1	YLR150W	Suppressor of ToM1	chrXII	422611	425608	-1.00924	0.496808	37.3914	2.86332	3
PSA1	YDL055C	0	chrIV	356020	359020	-1.01114	0.496154	38.0738	2.8646	3
GPR1	YDL035C	G-Protein coupled Receptor	chrIV	392022	397023	-1.01183	0.495917	39.422	4.79209	5
ART5	YGR068C	Arrestin-Related Trafficking adaptors	chrVII	610134	614135	-1.01243	0.495711	40.8542	3.82916	4
PEP3	YLR148W	carboxyPEPtidase Y-deficient	chrXII	417615	421611	-1.01395	0.495189	37.1689	2.89805	3
TSC13	YDL015C	Temperature-sensitive Suppressors of Csg2 mutants	chrIV	428025	431025	-1.01431	0.495065	37.7555	2.8869	3
COX18	YGR062C	Cytochrome c OXidase	chrVII	601132	604133	-1.01448	0.495007	37.8939	2.77184	3
MSC2	YDR205W	Meiotic Sister-Chromatid recombination	chrIV	850049	854049	-1.01525	0.494743	35.4772	3.83601	4
FOB1	YDR110W	FOrk Blocking less	chrIV	666038	669039	-1.01544	0.494677	34.3667	2.85666	3
VMS1	YDR049W	VCP/Cdc48-associated Mitochondrial Stress-responsive	chrIV	549032	553032	-1.01999	0.49312	37.5567	3.85398	4
YAP6	YDR259C	Yeast homolog of AP-1	chrIV	953055	956055	-1.02157	0.49258	34.3246	2.83707	3
HRD3	YLR207W	HMG-coA Reductase Degradation	chrXII	517983	521985	-1.02191	0.492464	39.7102	3.86401	4
SOK1	YDR006C	Suppressor Of Kinase	chrIV	460026	465027	-1.02216	0.492379	37.995	4.83286	5
SSY1	YDR160W	Sulfonylurea Sensitive on YPD	chrIV	767044	771045	-1.02272	0.492188	34.2227	3.7535	4
BAP3	YDR046C	Branched-chain Amino acid Permease	chrIV	544031	548032	-1.0232	0.492024	35.4078	3.8004	4
AVO2	YMR068W	Adheres VOraciously (to TOR2)	chrXIII	388007	391007	-1.02447	0.491591	44.1178	2.82081	3
KGD2	YDR148C	alpha-KetoGlutarate Dehydrogenase	chrIV	743043	747043	-1.02448	0.491587	36.1249	3.85648	4
RPL3	YOR063W	Ribosomal Protein of the Large subunit	chrXV	427033	430033	-1.02493	0.491434	43.9213	2.88813	3
SLU7	YDR088C	Synergistic Lethal with U5 snRNA	chrIV	614035	617036	-1.02586	0.491117	35.8625	2.86715	3
BUB2	YMR055C	Budding Uninhibited by Benzimidazole	chrXIII	368006	371006	-1.02816	0.490335	41.5889	2.79	3
MAS1	YLR163C	Mitochondrial ASsembly	chrXII	452957	455958	-1.02931	0.489944	35.2977	2.88586	3
SWI5	YDR146C	SWItching deficient	chrIV	738043	742043	-1.03065	0.48949	34.3461	3.82015	4
NAT4	YMR069W	N-AcetylTransferase	chrXIII	389007	392007	-1.03081	0.489435	43.3613	2.73277	3
RRP1	YDR087C	Ribosomal RNA Processing	chrIV	613035	616036	-1.03254	0.488849	33.3322	2.84509	3
SCS3	YGL126W	Suppressor of Choline Sensitivity	chrVII	271059	274060	-1.03255	0.488845	55.3294	2.87964	3
TRM1	YDR120C	tRNA Methyltransferase	chrIV	681039	685040	-1.03422	0.48828	37.3518	3.82034	4
CTF19	YPL018W	Chromosome Transmission Fidelity	chrXVI	507114	510115	-1.0345	0.488185	45.4573	2.89729	3
RSC3	YDR303C	Remodel the Structure of Chromatin	chrIV	1042060	1047061	-1.03911	0.486628	40.0169	4.83107	5
NOP1	YDL014W	NucleOlar Protein	chrIV	430025	433025	-1.03937	0.48654	36.6445	2.8751	3
RAD55	YDR076W	RADiation sensitive	chrIV	594034	597034	-1.04067	0.486102	36.7016	2.89704	3
DOP1	YDR141C	homolog of A. nidulans DOPey	chrIV	725042	732042	-1.04094	0.486011	35.6631	6.70588	7
GEP5	YLR091W	GEnetic interactors of Prohibitins	chrXII	304719	307716	-1.04275	0.485401	42.8771	2.9002	3
YDR109C	YDR109C	0	chrIV	663038	667038	-1.04498	0.484652	36.0881	3.83722	4
GIS3	YLR094C	GIg1-2 Suppressor	chrXII	310714	313711	-1.04549	0.48448	43.6757	2.88998	3
RRP46	YGR095C	Ribosomal RNA Processing	chrVII	660145	663146	-1.04566	0.484423	38.2425	2.84174	3
ENT5	YDR153C	Epsin N-Terminal homology	chrIV	757044	760044	-1.04622	0.484235	35.2344	2.88656	3
RRN5	YLR141W	Regulation of RNA polymerase I	chrXII	406625	409622	-1.04696	0.483987	39.3898	2.8687	3
CBF5	YLR175W	Centromere Binding Factor	chrXII	466963	470964	-1.04728	0.48388	36.2743	2.88811	3
SEC1	YDR164C	SECretory	chrIV	772045	777045	-1.04902	0.483296	35.1085	4.76645	5
PDC6	YGR087C	Pyruvate DeCarboxylase	chrVII	636140	640141	-1.04926	0.483216	39.5294	3.7732	4
RVB1	YDR190C	RuVB-like	chrIV	831048	834048	-1.05256	0.482112	37.2661	2.90018	3
UBX5	YDR330W	UBiquitin regulatory X	chrIV	1095064	1099064	-1.05279	0.482035	38.8646	3.81468	4
SNF11	YDR073W	Sucrose NonFermenting	chrIV	588034	591034	-1.05305	0.481948	32.8859	2.86691	3
SCM4	YGR049W	Suppressor of Cdc4 Mutation	chrVII	576127	579127	-1.05514	0.481251	38.4695	2.89116	3
GAL3	YDR009W	GALactose metabolism	chrIV	465027	469027	-1.05623	0.480887	36.9785	3.8551	4
TAF12	YDR145W	TATA binding protein-Associated Factor	chrIV	736043	740043	-1.05805	0.480281	33.5766	3.80279	4
EBS1	YDR206W	Est1-like Bcy1 Suppressor	chrIV	852049	857050	-1.06023	0.479556	36.1944	4.80844	5
RKM2	YDR198C	Ribosomal protein lysine (K) Methyltransferase	chrIV	843049	846049	-1.06239	0.478838	34.4993	2.89506	3
SWM1	YDR260C	Spore Wall Maturation	chrIV	955055	958056	-1.06264	0.478755	37.0105	2.88671	3
IMO32	YGR031W	Intermediate cleaved by Mitochondrial Octapeptidyl aminopeptidase	chrVII	543119	546120	-1.06282	0.478695	38.1759	2.84204	3
ACS2	YLR153C	Acetyl CoA Synthetase	chrXII	427606	431602	-1.06315	0.478586	35.0536	3.77403	4
UGA1	YGR019W	Utilization of GAba	chrVII	528116	531117	-1.06325	0.478553	40.1629	2.89032	3
YLR152C	YLR152C	0	chrXII	425608	429604	-1.06382	0.478364	35.1909	3.81353	4
ARO1	YDR127W	AROmatic amino acid requiring	chrIV	694040	701040	-1.06645	0.477493	37.5373	6.70764	7
DNF2	YDR093W	Drs2 Neo1 Family	chrIV	627036	634037	-1.07077	0.476065	37.5824	6.70555	7
ADK1	YDR226W	ADenylate Kinase	chrIV	895052	898052	-1.07099	0.475992	34.8981	2.83064	3
SUP35	YDR172W	SUPpressor	chrIV	799046	803046	-1.07357	0.475142	37.2723	3.79337	4
KRS1	YDR037W	Lysyl (K) tRNA Synthetase	chrIV	521030	525030	-1.07374	0.475086	34.4004	3.51558	4
MAK21	YDR060W	MAintenance of Killer	chrIV	566033	571033	-1.07418	0.474941	35.3755	4.82905	5
YDR239C	YDR239C	0	chrIV	920053	924054	-1.0743	0.474901	36.2606	3.85289	4
GIR2	YDR152W	Genetically Interacts with Ribosomal genes	chrIV	756044	759044	-1.07435	0.474885	34.4532	2.89298	3
NGG1	YDR176W	0	chrIV	805047	809047	-1.07486	0.474717	34.0232	3.81504	4
STT3	YGL022W	STaurosporine and Temperature sensitive	chrVII	455100	459101	-1.07527	0.474582	41.0943	3.85304	4
CTH1	YDR151C	Cysteine-Three-Histidine	chrIV	755044	758044	-1.07537	0.474549	35.3528	2.89259	3
IOC2	YLR095C	Iswi One Complex	chrXII	312712	316708	-1.07551	0.474503	44.1353	3.85621	4
SAN1	YDR143C	Sir Antagonist	chrIV	732042	736043	-1.07843	0.473544	34.7477	3.83794	4
HIS3	YOR202W	HIStidine	chrXV	699054	702055	-1.07978	0.473101	42.9396	2.79522	3
MKC7	YDR144C	Multicopy suppressor of Kex2 Cold sensitivity	chrIV	734042	738043	-1.07981	0.473091	34.6963	3.80953	4
YDR061W	YDR061W	0	chrIV	570033	573033	-1.08147	0.472547	35.1584	2.81917	3
YPS1	YLR120C	YaPSin	chrXII	368660	372657	-1.08154	0.472524	40.2872	3.84977	4
YDL086W	YDL086W	0	chrIV	302017	305017	-1.08324	0.471968	42.8907	2.88517	3
HOM2	YDR158W	HOMoserine requiring	chrIV	761044	764044	-1.08402	0.471713	34.3411	2.88534	3
RKM5	YLR137W	Ribosomal lysine (K) Methyltransferase	chrXII	399632	402629	-1.08454	0.471543	39.0497	2.8617	3
NVJ3	YDR179W-A	Nucleus-Vacuole Junction	chrIV	810047	813047	-1.08554	0.471216	32.849	2.85973	3
CSN9	YDR179C	Cop9 SigNalosome subunit	chrIV	809047	812047	-1.0865	0.470902	33.312	2.88338	3
PUS2	YGL063W	PseudoUridine Synthase	chrVII	389085	392086	-1.08756	0.470557	43.2726	2.86942	3
SPE4	YLR146C	SPErmidine auxotroph	chrXII	415617	418614	-1.08816	0.470361	37.0975	2.89641	3
SLX5	YDL013W	Synthetic Lethal of unknown [X] function	chrIV	432025	435025	-1.08832	0.470309	39.2124	2.89254	3
COQ4	YDR204W	COenzyme Q	chrIV	849049	852049	-1.0884	0.470283	34.7503	2.82206	3
ERG27	YLR100W	ERGosterol biosynthesis	chrXII	324701	327698	-1.08941	0.469954	38.4541	2.86216	3
RTT103	YDR289C	Regulator of Ty1 Transposition	chrIV	1012059	1015059	-1.08945	0.46994	37.2343	2.88703	3
PIL1	YGR086C	Phosphorylation Inhibited by Long chain bases	chrVII	634139	637140	-1.08961	0.469888	37.2825	2.86436	3
IVY1	YDR229W	Interacting with Vps33p and Ypt7p	chrIV	903052	907053	-1.09091	0.469465	37.115	3.77439	4
SLY1	YDR189W	Suppressor of Loss of Ypt1	chrIV	829048	833048	-1.09125	0.469355	35.1951	3.83422	4
ACF2	YLR144C	Assembly Complementing Factor	chrXII	412620	416616	-1.09359	0.468594	34.7154	3.81506	4
FET3	YMR058W	FErrous Transport	chrXIII	370006	374006	-1.09544	0.467993	42.9208	3.84566	4
SLS1	YLR139C	Synthetic Lethal with SSM4	chrXII	403628	407624	-1.09793	0.467186	38.5186	3.83323	4
CRF1	YDR223W	Co-Repressor with FHL1	chrIV	891052	894052	-1.09795	0.46718	35.901	2.89827	3
TIS11	YLR136C	similar to the mammalian TPA Induced Sequence gene family	chrXII	398633	401630	-1.1019	0.465903	38.2169	2.85749	3
PRM7	YDL039C	Pheromone-Regulated Membrane protein	chrIV	382022	390022	-1.10258	0.465683	37.7307	5.69844	6
INO2	YDR123C	INOsitol requiring	chrIV	688040	691040	-1.10283	0.465602	37.1221	2.88412	3
YGR021W	YGR021W	Delta-Psi dependent mitochondrial import and Cleavage protein of ~29 kDa	chrVII	530116	533117	-1.10505	0.464886	40.7891	2.87659	3
RUP1	YOR138C	Rsp5-Ubp2 interacting Protein	chrXV	567044	571044	-1.10592	0.464606	41.7858	3.84409	4
RMP1	YLR145W	RNase MRP Protein	chrXII	414618	417615	-1.10593	0.464603	34.9702	2.87293	3
STP4	YDL048C	protein with similarity to Stp1p	chrIV	367021	371021	-1.10893	0.463638	35.8205	3.72759	4
TRP5	YGL026C	TRyPtophan	chrVII	449099	453099	-1.11036	0.463178	41.5956	3.86035	4
YDR222W	YDR222W	0	chrIV	889051	892052	-1.11349	0.462175	34.0266	2.86714	3
AAC1	YMR056C	ADP/ATP Carrier	chrXIII	369006	372006	-1.11504	0.461678	43.2549	2.7909	3
TPC1	YGR096W	Thiamine Pyrophosphate Carrier	chrVII	661145	664146	-1.11505	0.461675	36.8126	2.7596	3
SAM1	YLR180W	S-AdenosylMethionine requiring	chrXII	475966	478967	-1.11704	0.461039	36.2927	2.86412	3
ARG82	YDR173C	ARGinine requiring	chrIV	801046	804047	-1.11884	0.460464	34.5034	2.83349	3
AMD2	YDR242W	AMiDase	chrIV	925054	929054	-1.11903	0.460403	36.0646	3.8561	4
GPD1	YDL022W	Glycerol-3-Phosphate Dehydrogenase	chrIV	414024	417024	-1.11968	0.460196	37.4769	2.82591	3
SDH4	YDR178W	Succinate DeHydrogenase	chrIV	808047	811047	-1.12372	0.458909	32.8775	2.86553	3
TMS1	YDR105C	0	chrIV	655038	658038	-1.12455	0.458645	34.0181	2.89315	3
PCD1	YLR151C	Peroxisomal Coenzyme A Diphosphatase	chrXII	424609	427606	-1.12596	0.458197	33.8417	2.84743	3
LPX1	YOR084W	Lipase of PeroXisomes	chrXV	463036	467036	-1.12662	0.457987	44.0451	3.86045	4
HMO1	YDR174W	High MObility group (HMG) family	chrIV	802046	805047	-1.12793	0.457572	34.2703	2.80746	3
YDR124W	YDR124W	0	chrIV	690040	693040	-1.13054	0.456745	34.4776	2.88226	3
NUM1	YDR150W	NUclear Migration	chrIV	745043	756044	-1.13287	0.456008	36.1173	10.339	11
NCW2	YLR194C	Novel Cell Wall protein	chrXII	501977	504978	-1.13435	0.45554	38.3563	2.884	3
DIG1	YPL049C	Down-regulator of Invasive Growth	chrXVI	452102	455102	-1.14149	0.453291	46.125	2.90071	3
UBC1	YDR177W	UBiquitin-Conjugating	chrIV	807047	810047	-1.14153	0.453279	33.5303	2.85288	3
CBS2	YDR197W	Cytochrome B Synthesis	chrIV	842049	845049	-1.14648	0.451726	33.7527	2.89262	3
ACL4	YDR161W	Assembly Chaperone of RpL4	chrIV	769044	773045	-1.14831	0.451153	33.3817	3.80236	4
ERG25	YGR060W	ERGosterol biosynthesis	chrVII	595131	598131	-1.15021	0.45056	36.2759	2.8011	3
ICT1	YLR099C	Increased Copper Tolerance	chrXII	322702	325700	-1.15208	0.449976	42.8932	2.89349	3
UPC2	YDR213W	UPtake Control	chrIV	868050	873051	-1.15997	0.447522	35.3058	4.75794	5
YHR054C	YHR054C	0	chrVIII	202150	205152	-1.1612	0.44714	41.9247	2.86542	3
LYS4	YDR234W	LYSine requiring	chrIV	910053	914053	-1.1662	0.445593	37.929	3.85065	4
VMA7	YGR020C	Vacuolar Membrane Atpase	chrVII	529116	532117	-1.16861	0.44485	39.6544	2.87508	3
HEM1	YDR232W	HEMe biosynthesis	chrIV	906052	910053	-1.16872	0.444816	36.4216	3.69773	4
TOP3	YLR234W	TOPoisomerase	chrXII	565002	569004	-1.17541	0.442758	42.948	3.85329	4
PGD1	YGL025C	PolyGlutamine Domain	chrVII	451099	454100	-1.19126	0.43792	42.0622	2.89819	3
HCR1	YLR192C	High-Copy suppressor of Rpg1	chrXII	499976	502977	-1.20108	0.43495	38.6277	2.8689	3
YPS3	YLR121C	YaPSin	chrXII	371657	374655	-1.20408	0.434046	38.6228	2.88922	3
TFS1	YLR178C	cdc Twenty-Five Suppressor	chrXII	473965	476967	-1.2056	0.433589	32.3969	2.82574	3
RMD1	YDL001W	Required for Meiotic nuclear Division	chrIV	450026	453026	-1.21858	0.429705	34.219	2.90095	3
SND1	YDR186C	Srp-iNDependent targeting	chrIV	823048	828048	-1.23393	0.425158	35.9303	4.784	5
HEM12	YDR047W	HEMe biosynthesis	chrIV	547031	551032	-1.25415	0.419241	33.8301	3.82505	4
WHI5	YOR083W	WHIskey	chrXV	462036	465036	-1.25755	0.418254	42.1602	2.8496	3
AHA1	YDR214W	Activator of Heat shock protein 90 ATPase	chrIV	871050	874051	-1.26158	0.417087	33.9546	2.8231	3
RPA14	YDR156W	RNA Polymerase A	chrIV	760044	763044	-1.26682	0.415575	34.8764	2.87167	3
CCT6	YDR188W	Chaperonin Containing TCP-1	chrIV	827048	830048	-1.26916	0.414901	35.0687	2.86445	3
YLR179C	YLR179C	0	chrXII	474966	477967	-1.28156	0.41135	34.5258	2.84749	3
HSP42	YDR171W	Heat Shock Protein	chrIV	797046	800046	-1.28877	0.4093	34.7096	2.87949	3
UME6	YDR207C	Unscheduled Meiotic gene Expression	chrIV	855049	860050	-1.29756	0.406814	36.2659	4.80422	5
RFX1	YLR176C	Regulatory Factor X	chrXII	469964	472965	-1.29889	0.406439	35.3863	2.83175	3
PIB2	YGL023C	PtdIns(3)p-Binding	chrVII	453099	457100	-1.30292	0.405305	40.8272	3.86025	4
SED1	YDR077W	Suppression of Exponential Defect	chrIV	596034	599035	-1.30678	0.404222	36.127	2.89519	3
ENA5	YDR038C	Exitus NAtru (Latin, "exit sodium")	chrIV	523030	528030	-1.33653	0.395972	27.0153	3.71094	5
YLR177W	YLR177W	0	chrXII	471965	475966	-1.34927	0.392491	34.8571	3.77465	4
FLO5	YHR211W	FLOcculation	chrVIII	518385	523389	-6.20758	0.0135311	51.1319	4.54348	5
PAU8	YAL068C	seriPAUperin	chrI	1002	4009	-9.43332	0.0014464	24.6767	1.65542	3
SEO1	YAL067C	Suppressor of sulfoxyde EthiOnine resistance	chrI	7016	11025	-25.8185	0	0	2.47188	4
